# Supplementary material for: The Parkinson’s Disease-Linked Protein DJ-1 Associates with Cytoplasmic mRNP Granules During Stress and Neurodegeneration
Source: Mol Neurobiol. 2018 Apr 19;56(1):61–77. doi: 10.1007/s12035-018-1084-y (PMC6334738; doi:10.1007/s12035-018-1084-y)
Supplement: Supplementary file 2 — (XLSX 71 kb) [file 12035_2018_1084_MOESM2_ESM.xlsx]

## Sheet: Samples Report
			Protein Probability				Protein Coverage				emPAI				Exclusive Unique Peptide
Accession Number	Bio View:Identified Proteins (414)	Molecular Weight	EndDJ-1	EndDJ-1Ox	WTDJ1	WTDJ1Ox	EndDJ-1	EndDJ-1Ox	WTDJ1	WTDJ1Ox	EndDJ-1	EndDJ-1Ox	WTDJ1	WTDJ1Ox	EndDJ-1	EndDJ-1Ox	WTDJ1	WTDJ1Ox
H6VRF8_HUMAN (+3)	Keratin 1 OS=Homo sapiens GN=KRT1 PE=3 SV=1	66 kDa	1	1	1	1	0.69	0.65	0.59	0.67	42.4	22.8	11.6	50.6	53	43	42	53
TRYP_PIG	Porcine Trypsin for sample preparation OS=Sus scrofa PE=1 SV=1	24 kDa	1	1	1	1	0.41	0.41	0.35	0.35	8.6	10.4	6.43	5.41	9	9	8	8
K1C9_HUMAN	Keratin, type I cytoskeletal 9 OS=Homo sapiens GN=KRT9 PE=1 SV=3	62 kDa	1	1	1	1	0.67	0.62	0.66	0.81	18.6	19.8	11.8	41.3	38	35	36	45
K1C10_HUMAN	Keratin, type I cytoskeletal 10 OS=Homo sapiens GN=KRT10 PE=1 SV=6	59 kDa	1	1	1	1	0.46	0.43	0.45	0.53	13.8	9.94	6.01	11.3	27	23	25	31
PARK7_HUMAN	Protein DJ-1 OS=Homo sapiens GN=PARK7 PE=1 SV=2	20 kDa	1	1	1	1	0.62	0.78	0.66	0.65	45.4	120	224	99.8	16	18	18	16
K22E_HUMAN	Keratin, type II cytoskeletal 2 epidermal OS=Homo sapiens GN=KRT2 PE=1 SV=2	65 kDa	1	1	1	1	0.73	0.62	0.62	0.73	25.3	7	5	16.6	41	29	30	41
K1C16_HUMAN	Keratin, type I cytoskeletal 16 OS=Homo sapiens GN=KRT16 PE=1 SV=4	51 kDa	1	1	1	1	0.75	0.64	0.39	0.53	39.2	23.7	2.41	5.43	40	34	18	24
K2C5_HUMAN	Keratin, type II cytoskeletal 5 OS=Homo sapiens GN=KRT5 PE=1 SV=3	62 kDa	1	1	1	1	0.58	0.44	0.37	0.59	13.9	4.93	2.82	9.06	31	22	18	31
sp|P11142|HSP7C_HUMAN	Heat shock cognate 71 kDa protein OS=Homo sapiens GN=HSPA8 PE=1 SV=1	71 kDa	1	1	1	1	0.48	0.48	0.51	0.54	4.76	6.67	13.4	9.27	30	30	38	36
B2RBS8_HUMAN (+1)	cDNA, FLJ95666, highly similar to Homo sapiens albumin (ALB), mRNA OS=Homo sapiens PE=2 SV=1	69 kDa	1	1	1	1	0.32	0.22	0.12	0.35	1.8	1.54	0.483	1.63	20	14	9	22
sp|P15924|DESP_HUMAN	Desmoplakin OS=Homo sapiens GN=DSP PE=1 SV=3	332 kDa	1	1	1	1	0.12	0.042	0.089	0.2	0.464	0.209	0.228	0.682	35	13	25	59
K1C14_HUMAN	Keratin, type I cytoskeletal 14 OS=Homo sapiens GN=KRT14 PE=1 SV=4	52 kDa	1	1	1	1	0.65	0.57	0.46	0.63	24.7	16.8	3.04	10.6	18	11	8	15
ACTB_HUMAN (+6)	Actin, cytoplasmic 1 OS=Homo sapiens GN=ACTB PE=1 SV=1	42 kDa	1	1	1	1	0.67	0.65	0.55	0.54	9.67	16	3.56	3.47	20	20	16	15
A8K5I0_HUMAN (+1)	Heat shock 70kDa protein 1A OS=Homo sapiens GN=HSPA1B PE=2 SV=1	70 kDa	1	1	1	1	0.42	0.42	0.5	0.45	3.44	4.54	10.8	5.76	21	22	29	26
K2C6B_HUMAN	Keratin, type II cytoskeletal 6B OS=Homo sapiens GN=KRT6B PE=1 SV=5	60 kDa	1	1	1	1	0.57	0.48	0.37	0.4	17.3	6.48	2.64	2.75	22	17	13	10
EF1A1_HUMAN (+5)	Elongation factor 1-alpha 1 OS=Homo sapiens GN=EEF1A1 PE=1 SV=1	50 kDa	1	1	1	1	0.4	0.3	0.37	0.31	1.95	2.22	2.31	1.72	14	11	16	13
HORN_HUMAN (+1)	Hornerin OS=Homo sapiens GN=HRNR PE=1 SV=2	282 kDa	1	1	1	1	0.059	0.026	0.087	0.13	0.163	0.11	0.177	0.304	11	5	16	23
H7C4T5_HUMAN	Muscleblind-like protein 1 (Fragment) OS=Homo sapiens GN=MBNL1 PE=4 SV=1	36 kDa	1	0.96	0.94	0.93	0.024	0.024	0.024	0.024	0.334	0.298	0.159	0.155	3	2	2	2
A1A4E9_HUMAN	Keratin 13 OS=Homo sapiens GN=KRT13 PE=2 SV=1	50 kDa	1	1	0.25	1	0.64	0.5	0.087	0.41	9.35	7.21	0.313	2.95	25	19	1	15
Q5SU16_HUMAN (+1)	Beta 5-tubulin OS=Homo sapiens GN=TUBB PE=2 SV=1	50 kDa	1	1	1	1	0.52	0.45	0.44	0.5	2.18	2.5	3.27	3.73	16	14	17	18
B3KPS3_HUMAN (+2)	cDNA FLJ32131 fis, clone PEBLM2000267, highly similar to Tubulin alpha-ubiquitous chain OS=Homo sapiens PE=2 SV=1	46 kDa	1	1	1	1	0.46	0.42	0.47	0.51	2.7	3.1	3.78	2.85	15	13	18	18
CH60_HUMAN	60 kDa heat shock protein, mitochondrial OS=Homo sapiens GN=HSPD1 PE=1 SV=2	61 kDa	1	1	1	1	0.41	0.43	0.52	0.38	2.21	2.85	4.05	1.87	19	20	28	21
SERPH_HUMAN	Serpin H1 OS=Homo sapiens GN=SERPINH1 PE=1 SV=2	46 kDa	1	1		0.99	0.5	0.5		0.065	7.5	11.4		0.118	20	21		2
GRP78_HUMAN	78 kDa glucose-regulated protein OS=Homo sapiens GN=HSPA5 PE=1 SV=2	72 kDa	1	1	1	1	0.35	0.31	0.47	0.43	1.69	2.04	4.47	1.63	17	16	28	20
B2R5W2_HUMAN (+4)	cDNA, FLJ92657, highly similar to Homo sapiens heterogeneous nuclear ribonucleoprotein C (C1/C2) (HNRPC), transcript variant 2, mRNA OS=Homo sapiens PE=2 SV=1	32 kDa	1	1	0.75	1	0.42	0.42	0.031	0.25	7.63	8.5	0.0855	1.15	15	14	1	7
Q6PIQ7_HUMAN	IGL@ protein OS=Homo sapiens GN=IGL@ PE=2 SV=1	25 kDa	1	1		1	0.11	0.17		0.076	0.503	1.01		0.229	3	4		2
K1C17_HUMAN	Keratin, type I cytoskeletal 17 OS=Homo sapiens GN=KRT17 PE=1 SV=2	48 kDa	1	1		1	0.61	0.45		0.3	16.6	6.02		2.42	15	8		5
PRDX1_HUMAN	Peroxiredoxin-1 OS=Homo sapiens GN=PRDX1 PE=1 SV=1	22 kDa	1	0.75	1	1	0.24	0.05	0.63	0.52	1.13	0.234	20.2	12.6	5	1	17	16
sp|P04406|G3P_HUMAN	Glyceraldehyde-3-phosphate dehydrogenase OS=Homo sapiens GN=GAPDH PE=1 SV=3	36 kDa	1	1	1	1	0.34	0.13	0.19	0.26	1.55	0.85	0.699	0.965	9	4	6	7
PLAK_HUMAN	Junction plakoglobin OS=Homo sapiens GN=JUP PE=1 SV=3	82 kDa	1	1	1	1	0.26	0.13	0.1	0.39	0.964	0.57	0.261	1.91	11	5	5	16
KPRP_HUMAN	Keratinocyte proline-rich protein OS=Homo sapiens GN=KPRP PE=1 SV=1	64 kDa	1	1	1	1	0.26	0.06	0.097	0.18	0.905	0.342	0.182	0.52	10	4	4	9
B4DRW1_HUMAN (+1)	cDNA FLJ55805, highly similar to Keratin, type II cytoskeletal 4 OS=Homo sapiens PE=2 SV=1	52 kDa	1	1		1	0.52	0.54		0.23	3.73	5.65		0.879	20	19		8
F5H012_HUMAN (+1)	E3 ubiquitin-protein ligase TRIM21 OS=Homo sapiens GN=TRIM21 PE=2 SV=1	54 kDa	1	1			0.4	0.42			2.7	2.92			18	18
ATPB_HUMAN (+1)	ATP synthase subunit beta, mitochondrial OS=Homo sapiens GN=ATP5B PE=1 SV=3	57 kDa	1	1	1	1	0.39	0.29	0.32	0.4	1.47	1.5	1.1	1.83	14	11	12	16
sp|P25705|ATPA_HUMAN	ATP synthase subunit alpha, mitochondrial OS=Homo sapiens GN=ATP5A1 PE=1 SV=1	60 kDa	1	1	1	1	0.24	0.25	0.35	0.28	0.884	1.39	1.71	1.19	11	12	18	15
DSG1_HUMAN	Desmoglein-1 OS=Homo sapiens GN=DSG1 PE=1 SV=2	114 kDa	1	1	1	1	0.17	0.069	0.047	0.21	0.491	0.235	0.0731	0.46	13	5	3	15
HS90B_HUMAN	Heat shock protein HSP 90-beta OS=Homo sapiens GN=HSP90AB1 PE=1 SV=4	83 kDa	1	1	1	1	0.098	0.16	0.37	0.29	0.342	0.726	1.69	0.867	7	10	24	19
B2R602_HUMAN (+3)	cDNA, FLJ92709, highly similar to Homo sapiens LanC lantibiotic synthetase component C-like 1 (bacterial) (LANCL1), mRNA OS=Homo sapiens PE=2 SV=1	45 kDa			1	1			0.32	0.26			1.54	1.2			12	10
sp|P52272-2|HNRPM_HUMAN	Isoform 2 of Heterogeneous nuclear ribonucleoprotein M OS=Homo sapiens GN=HNRNPM	74 kDa	1	1	1	1	0.26	0.27	0.18	0.23	1.31	1.69	0.566	0.808	18	17	12	16
ADT2_HUMAN (+1)	ADP/ATP translocase 2 OS=Homo sapiens GN=SLC25A5 PE=1 SV=7	33 kDa	1	1	1	1	0.35	0.35	0.33	0.33	1.78	2.9	1.33	1.74	10	10	10	11
A8K674_HUMAN (+30)	cDNA FLJ75516, highly similar to Xenopus tropicalis ubiquitin C, mRNA OS=Homo sapiens PE=2 SV=1	68 kDa	1	1	1	1	0.041	0.062	0.087	0.087	0.108	0.233	0.375	0.26	2	3	6	5
J3KPX7_HUMAN (+2)	Prohibitin-2 OS=Homo sapiens GN=PHB2 PE=2 SV=1	33 kDa	1	1	1	1	0.54	0.53	0.52	0.48	3.74	6	3.2	2.72	14	15	15	14
B4DRR0_HUMAN (+1)	cDNA FLJ53910, highly similar to Keratin, type II cytoskeletal 6A OS=Homo sapiens PE=2 SV=1	58 kDa	1	1	1	1	0.6	0.5	0.41	0.47	19.4	7	3.04	3.4	4	3	3	3
E9PKG1_HUMAN	Protein arginine N-methyltransferase 1 OS=Homo sapiens GN=PRMT1 PE=2 SV=1	38 kDa	1	1	1	1	0.51	0.5	0.24	0.24	3.12	4.88	0.789	0.768	15	15	7	7
B4DZH6_HUMAN	Histone deacetylase 6 OS=Homo sapiens GN=HDAC6 PE=2 SV=1	133 kDa	0.08	0.18	1	1	0.015	0.015	0.17	0.11	0.0271	0.038	0.452	0.298	1	1	15	11
ERP44_HUMAN	Endoplasmic reticulum resident protein 44 OS=Homo sapiens GN=ERP44 PE=1 SV=1	47 kDa			1	1			0.43	0.41			1.97	2.53			15	15
PCBP1_HUMAN (+1)	Poly(rC)-binding protein 1 OS=Homo sapiens GN=PCBP1 PE=1 SV=2	37 kDa	1	1	1	1	0.35	0.37	0.31	0.44	1.46	2.36	1.09	1.6	9	10	9	11
B2R4C5_HUMAN (+1)	Lysozyme OS=Homo sapiens GN=LYZ PE=2 SV=1	17 kDa	1	1		0.99	0.6	0.42		0.12	4.77	2.37		0.362	8	5		2
B7Z4V2_HUMAN (+2)	cDNA FLJ51907, highly similar to Stress-70 protein, mitochondrial OS=Homo sapiens PE=2 SV=1	72 kDa	0.92		1	1	0.042		0.35	0.31	0.157		1.9	1.32	2		23	19
sp|P22626|ROA2_HUMAN	Heterogeneous nuclear ribonucleoproteins A2/B1 OS=Homo sapiens GN=HNRNPA2B1 PE=1 SV=2	37 kDa	1	1	0.67	1	0.41	0.34	0.028	0.33	2.21	3.09	0.0729	1.07	13	11	1	10
FUBP2_HUMAN	Far upstream element-binding protein 2 OS=Homo sapiens GN=KHSRP PE=1 SV=4	73 kDa	1	1	1	1	0.07	0.16	0.36	0.25	0.212	0.649	1.44	0.681	4	8	21	13
IGHA1_HUMAN (+5)	Ig alpha-1 chain C region OS=Homo sapiens GN=IGHA1 PE=1 SV=2	38 kDa	1	1	1	0.12	0.24	0.3	0.045	0.025	0.885	2.04	0.151	0.0705	7	9	2	1
CRKL_HUMAN	Crk-like protein OS=Homo sapiens GN=CRKL PE=1 SV=1	34 kDa			1	1			0.42	0.54			2.23	4.41			11	15
A8K9J7_HUMAN (+14)	Histone H2B OS=Homo sapiens PE=2 SV=1	14 kDa	1	1	1	1	0.13	0.13	0.13	0.4	0.602	0.843	0.45	1.58	2	2	2	5
sp|Q8N1N4|K2C78_HUMAN	Keratin, type II cytoskeletal 78 OS=Homo sapiens GN=KRT78 PE=2 SV=2	57 kDa	1	0.48		1	0.34	0.05		0.38	1.61	0.284		1.53	13	1		15
sp|P05023-3|AT1A1_HUMAN (+2)	Isoform 3 of Sodium/potassium-transporting ATPase subunit alpha-1 OS=Homo sapiens GN=ATP1A1	110 kDa	1	1	1	1	0.072	0.092	0.22	0.098	0.213	0.41	0.575	0.213	6	8	18	8
J3KTA4_HUMAN	Probable ATP-dependent RNA helicase DDX5 OS=Homo sapiens GN=DDX5 PE=2 SV=1	69 kDa	1	1	1	1	0.18	0.25	0.14	0.18	0.734	1.41	0.37	0.534	11	14	8	11
sp|P55060-3|XPO2_HUMAN (+1)	Isoform 3 of Exportin-2 OS=Homo sapiens GN=CSE1L	108 kDa	0.98	1	1	1	0.018	0.04	0.16	0.12	0.0679	0.196	0.466	0.346	2	4	14	12
Q53G61_HUMAN (+1)	Small nuclear ribonucleoprotein polypeptide A' variant (Fragment) OS=Homo sapiens PE=2 SV=1	28 kDa	0.64	1	1	1	0.055	0.11	0.42	0.38	0.273	0.608	3.05	3.9	2	3	13	13
A8K401_HUMAN (+4)	Prohibitin, isoform CRA_a OS=Homo sapiens GN=PHB PE=2 SV=1	30 kDa	1	1	1	1	0.27	0.36	0.33	0.33	1.21	2.46	1.81	1.51	7	9	10	9
F8W6I7_HUMAN (+3)	Heterogeneous nuclear ribonucleoprotein A1 OS=Homo sapiens GN=HNRNPA1 PE=2 SV=2	33 kDa	1	1	0.98	1	0.46	0.3	0.17	0.27	1.75	2.09	0.382	0.618	9	7	4	6
H7BY58_HUMAN (+3)	Protein-L-isoaspartate O-methyltransferase OS=Homo sapiens GN=PCMT1 PE=2 SV=1	30 kDa	1	1	1	1	0.28	0.31	0.26	0.34	0.954	1.05	1.76	2.29	6	5	10	11
F5GWP8_HUMAN	Junction plakoglobin OS=Homo sapiens GN=JUP PE=2 SV=1	66 kDa	1	1	0.75	1	0.4	0.33	0.13	0.28	4.58	2.71	0.449	2.01	5	4	2	9
sp|Q00839|HNRPU_HUMAN (+4)	Heterogeneous nuclear ribonucleoprotein U OS=Homo sapiens GN=HNRNPU PE=1 SV=6	91 kDa	1	1	1	1	0.08	0.14	0.096	0.097	0.288	0.729	0.215	0.249	6	9	6	7
Q6N096_HUMAN	Putative uncharacterized protein DKFZp686I15196 OS=Homo sapiens GN=DKFZp686I15196 PE=2 SV=1	51 kDa	1	1		1	0.11	0.056		0.26	0.405	0.319		0.698	5	3		10
FAS_HUMAN	Fatty acid synthase OS=Homo sapiens GN=FASN PE=1 SV=3	273 kDa			1	1			0.13	0.036			0.31	0.0694			26	7
CSRP2_HUMAN	Cysteine and glycine-rich protein 2 OS=Homo sapiens GN=CSRP2 PE=1 SV=3	21 kDa			1	1			0.6	0.65			4.82	3.29			10	10
S10A8_HUMAN	Protein S100-A8 OS=Homo sapiens GN=S100A8 PE=1 SV=1	11 kDa	1	1	0.87		0.47	0.39	0.12		4.64	3.1	0.261		5	4	1
G8JLB6_HUMAN (+1)	Heterogeneous nuclear ribonucleoprotein H OS=Homo sapiens GN=HNRNPH1 PE=2 SV=1	51 kDa	1	1	1	1	0.24	0.15	0.12	0.21	0.829	0.7	0.301	0.603	9	6	5	9
B4DN72_HUMAN (+1)	cDNA FLJ55910, highly similar to Keratin, type II cuticular Hb6 OS=Homo sapiens PE=2 SV=1	54 kDa	0.96	0.65	0.55	1	0.064	0.029	0.029	0.46	0.297	0.196	0.104	2.36	3	1	1	19
sp|Q08211|DHX9_HUMAN	ATP-dependent RNA helicase A OS=Homo sapiens GN=DHX9 PE=1 SV=4	141 kDa	1	1		1	0.096	0.13		0.028	0.284	0.632		0.0571	10	15		3
B2RE88_HUMAN (+3)	cDNA, FLJ96465, highly similar to Homo sapiens solute carrier family 25 (mitochondrial carrier;phosphate carrier), member 3 (SLC25A3), nuclear gene encodingmitochondrial protein, transcript variant 1b, mRNA OS=Homo sapiens PE=2 SV=1	40 kDa	1	1	1	1	0.16	0.16	0.2	0.18	0.819	0.942	0.731	0.712	7	6	7	7
sp|Q9NZI8|IF2B1_HUMAN	Insulin-like growth factor 2 mRNA-binding protein 1 OS=Homo sapiens GN=IGF2BP1 PE=1 SV=2	63 kDa	1	1	1	1	0.12	0.29	0.12	0.052	0.466	1.74	0.291	0.131	7	15	6	3
IF4A3_HUMAN	Eukaryotic initiation factor 4A-III OS=Homo sapiens GN=EIF4A3 PE=1 SV=4	47 kDa	1	1	0.6	1	0.26	0.39	0.039	0.085	1.39	3.35	0.058	0.251	12	17	1	4
TR150_HUMAN	Thyroid hormone receptor-associated protein 3 OS=Homo sapiens GN=THRAP3 PE=1 SV=2	109 kDa	1	1	0.96	0.53	0.055	0.077	0.05	0.0073	0.176	0.301	0.104	0.0242	5	6	4	1
B4DGP8_HUMAN (+1)	Calnexin OS=Homo sapiens GN=CANX PE=2 SV=1	72 kDa	1	1	1	1	0.077	0.093	0.15	0.13	0.277	0.477	0.41	0.296	5	6	9	7
E9PK91_HUMAN (+5)	Bcl-2-associated transcription factor 1 OS=Homo sapiens GN=BCLAF1 PE=2 SV=1	100 kDa	1	1	0.79	0.76	0.052	0.095	0.017	0.017	0.192	0.516	0.0546	0.0532	5	9	2	2
EF2_HUMAN	Elongation factor 2 OS=Homo sapiens GN=EEF2 PE=1 SV=4	95 kDa			1	1			0.21	0.13			0.794	0.285			17	9
Q9BR63_HUMAN (+1)	FARSB protein (Fragment) OS=Homo sapiens GN=FARSB PE=2 SV=2	66 kDa			1	1			0.22	0.27			0.805	0.947			13	16
A8K5N5_HUMAN (+2)	cDNA FLJ78142, highly similar to Homo sapiens transglutaminase 1 (K polypeptide epidermal type I, protein-glutamine-gamma-glutamyltransferase), mRNA OS=Homo sapiens PE=2 SV=1	90 kDa	1	0.85		0.31	0.12	0.028		0.02	0.419	0.175		0.0293	9	3		1
KT3K_HUMAN	Ketosamine-3-kinase OS=Homo sapiens GN=FN3KRP PE=1 SV=2	34 kDa			1	1			0.32	0.37			1.66	2.1			10	11
EF1G_HUMAN (+1)	Elongation factor 1-gamma OS=Homo sapiens GN=EEF1G PE=1 SV=3	50 kDa	1	0.99	1	1	0.053	0.053	0.12	0.15	0.232	0.325	0.637	0.92	3	3	7	9
sp|P32119|PRDX2_HUMAN	Peroxiredoxin-2 OS=Homo sapiens GN=PRDX2 PE=1 SV=5	22 kDa	1		1	1	0.13		0.49	0.31	0.588		3.12	1.7	2		8	6
PYRG1_HUMAN	CTP synthase 1 OS=Homo sapiens GN=CTPS1 PE=1 SV=2	67 kDa			1	1			0.31	0.21			0.953	0.559			15	11
S10A9_HUMAN	Protein S100-A9 OS=Homo sapiens GN=S100A9 PE=1 SV=1	13 kDa	1	0.11			0.52	0.18			4.4	0.399			6	1
SERA_HUMAN	D-3-phosphoglycerate dehydrogenase OS=Homo sapiens GN=PHGDH PE=1 SV=4	57 kDa	1	1	1	1	0.083	0.062	0.29	0.22	0.279	0.285	0.708	0.608	4	3	11	10
PARP1_HUMAN (+1)	Poly [ADP-ribose] polymerase 1 OS=Homo sapiens GN=PARP1 PE=1 SV=4	113 kDa		0.98	1	1		0.015	0.17	0.089		0.0921	0.448	0.18		2	15	7
SYDC_HUMAN	Aspartate--tRNA ligase, cytoplasmic OS=Homo sapiens GN=DARS PE=1 SV=2	57 kDa			1	1			0.33	0.26			1.08	0.768			15	12
Q53EP4_HUMAN (+3)	Ribophorin I variant (Fragment) OS=Homo sapiens PE=2 SV=1	69 kDa	0.97	1	1	1	0.084	0.071	0.2	0.12	0.227	0.318	0.554	0.311	4	4	11	7
B4DUQ1_HUMAN (+6)	cDNA FLJ54552, highly similar to Heterogeneous nuclear ribonucleoprotein K OS=Homo sapiens PE=2 SV=1	49 kDa	1	0.44	1	1	0.16	0.021	0.21	0.19	0.428	0.105	0.569	0.555	5	1	8	8
sp|P29508|SPB3_HUMAN	Serpin B3 OS=Homo sapiens GN=SERPINB3 PE=1 SV=2	45 kDa	1	0.65		0.96	0.22	0.018		0.062	0.85	0.114		0.192	8	1		3
sp|Q00610-2|CLH1_HUMAN (+1)	Isoform 2 of Clathrin heavy chain 1 OS=Homo sapiens GN=CLTC	188 kDa			1	1			0.15	0.046			0.338	0.0873			20	6
sp|Q13835|PKP1_HUMAN	Plakophilin-1 OS=Homo sapiens GN=PKP1 PE=1 SV=2	83 kDa	1			1	0.04			0.24	0.136			0.689	3			16
Q6FIG4_HUMAN (+1)	RAB1B protein OS=Homo sapiens GN=RAB1B PE=2 SV=1	22 kDa	1	1	1	1	0.14	0.14	0.52	0.33	0.578	0.809	3.03	1.34	3	3	11	7
B4DH02_HUMAN (+2)	cDNA FLJ50510, highly similar to Heat shock 70 kDa protein 4 OS=Homo sapiens PE=2 SV=1	94 kDa	0.75	0.06	1	1	0.057	0.0095	0.15	0.036	0.0778	0.0535	0.416	0.0864	2	1	12	3
sp|O75643|U520_HUMAN	U5 small nuclear ribonucleoprotein 200 kDa helicase OS=Homo sapiens GN=SNRNP200 PE=1 SV=2	245 kDa	1	1			0.031	0.091			0.107	0.415			7	18
A8MXP9_HUMAN (+1)	Matrin-3 OS=Homo sapiens GN=MATR3 PE=2 SV=1	100 kDa	1	1		0.97	0.073	0.16		0.017	0.279	0.879		0.0534	7	14		2
CATD_HUMAN	Cathepsin D OS=Homo sapiens GN=CTSD PE=1 SV=1	45 kDa	1	0.95		1	0.11	0.019		0.11	0.473	0.114		0.266	5	1		4
K22O_HUMAN	Keratin, type II cytoskeletal 2 oral OS=Homo sapiens GN=KRT76 PE=1 SV=2	66 kDa	1	0.63	0.98	0.17	0.31	0.11	0.11	0.12	2.8	0.967	0.583	0.783	11	1	1	1
K1H1_HUMAN	Keratin, type I cuticular Ha1 OS=Homo sapiens GN=KRT31 PE=2 SV=3	47 kDa	0.1		1	1	0.072		0.18	0.38	0.247		0.59	1.72	1		6	13
A5YM50_HUMAN (+2)	RAB11B protein OS=Homo sapiens GN=RAB11B PE=2 SV=1	25 kDa	1	1	1	1	0.24	0.15	0.32	0.35	0.983	0.72	1.19	1.42	5	3	7	8
G9K388_HUMAN (+2)	YWHAE/FAM22A fusion protein (Fragment) OS=Homo sapiens GN=YWHAE/FAM22A fusion PE=2 SV=1	41 kDa	1	1	1	1	0.099	0.052	0.12	0.13	0.287	0.257	0.388	0.378	3	2	5	5
C1TC_HUMAN (+3)	C-1-tetrahydrofolate synthase, cytoplasmic OS=Homo sapiens GN=MTHFD1 PE=1 SV=3	102 kDa	0.14		1	1	0.033		0.14	0.075	0.0326		0.38	0.211	1		13	8
SYEP_HUMAN	Bifunctional glutamate/proline--tRNA ligase OS=Homo sapiens GN=EPRS PE=1 SV=5	171 kDa			1	1			0.12	0.063			0.25	0.114			14	7
E5KLJ5_HUMAN (+12)	Dynamin-like 120 kDa protein, mitochondrial OS=Homo sapiens GN=OPA1 PE=2 SV=1	118 kDa			1	1			0.14	0.11			0.32	0.253			12	10
sp|P00390-2|GSHR_HUMAN (+2)	Isoform Cytoplasmic of Glutathione reductase, mitochondrial OS=Homo sapiens GN=GSR	52 kDa			1	1			0.3	0.39			0.802	0.781			11	11
sp|P38159-2|RBMX_HUMAN (+1)	Isoform 2 of RNA-binding motif protein, X chromosome OS=Homo sapiens GN=RBMX	41 kDa	1	1		1	0.13	0.19		0.12	0.523	1.33		0.381	5	8		5
SPR2B_HUMAN (+1)	Small proline-rich protein 2B OS=Homo sapiens GN=SPRR2B PE=2 SV=1	8 kDa	1	1		0.96	0.49	0.31		0.31	2.19	1.66		0.861	3	2		2
CYTA_HUMAN (+1)	Cystatin-A OS=Homo sapiens GN=CSTA PE=1 SV=1	11 kDa	1	0.95		1	0.59	0.41		0.38	2.18	1.95		1.02	4	3		3
ERH_HUMAN	Enhancer of rudimentary homolog OS=Homo sapiens GN=ERH PE=1 SV=1	12 kDa	1	1	0.12	1	0.37	0.37	0.058	0.16	3.75	3.77	0.231	0.514	4	4	1	2
sp|Q8NF91|SYNE1_HUMAN	Nesprin-1 OS=Homo sapiens GN=SYNE1 PE=1 SV=4	1011 kDa	0.99	0.87	0.45	0.61	0.011	0.0048	0.0019	0.0016	0.0251	0.025	0.00531	0.00517	6	5	2	1
NUCL_HUMAN	Nucleolin OS=Homo sapiens GN=NCL PE=1 SV=3	77 kDa		0.61	1	1		0.013	0.1	0.12		0.0661	0.328	0.319		1	8	8
sp|P05089-2|ARGI1_HUMAN (+1)	Isoform 2 of Arginase-1 OS=Homo sapiens GN=ARG1	36 kDa	1			1	0.2			0.17	0.95			0.449	7			5
PRP19_HUMAN	Pre-mRNA-processing factor 19 OS=Homo sapiens GN=PRPF19 PE=1 SV=1	55 kDa	1	1	1	1	0.15	0.18	0.042	0.034	0.649	0.909	0.101	0.0985	8	8	2	2
sp|Q15393|SF3B3_HUMAN	Splicing factor 3B subunit 3 OS=Homo sapiens GN=SF3B3 PE=1 SV=4	136 kDa	1	1	1	0.96	0.03	0.06	0.054	0.03	0.11	0.28	0.126	0.0594	4	7	6	3
sp|Q8WZ42-12|TITIN_HUMAN	Isoform 12 of Titin OS=Homo sapiens GN=TTN	3994 kDa	0.99	0.92	0.92	0.25	0.0018	0.0022	0.00086	0.00047	0.00719	0.00629	0.00268	0.000653	8	5	4	1
sp|Q12906-7|ILF3_HUMAN (+1)	Isoform 7 of Interleukin enhancer-binding factor 3 OS=Homo sapiens GN=ILF3	96 kDa	1	1		0.92	0.11	0.12		0.012	0.34	0.69		0.0274	8	10		1
TCPA_HUMAN	T-complex protein 1 subunit alpha OS=Homo sapiens GN=TCP1 PE=1 SV=1	60 kDa	0.1		1	1	0.022		0.28	0.095	0.0601		0.818	0.244	1		13	5
B4DDB6_HUMAN (+3)	Heterogeneous nuclear ribonucleoprotein A3, isoform CRA_a OS=Homo sapiens GN=HNRPA3 PE=2 SV=1	37 kDa	1	1		0.06	0.29	0.29		0.062	1.49	1.52		0.0718	8	7		1
A5PLK7_HUMAN (+1)	RCC2 protein (Fragment) OS=Homo sapiens GN=RCC2 PE=2 SV=1	50 kDa			1	1			0.26	0.22			0.742	0.628			10	9
B3KX11_HUMAN (+2)	cDNA FLJ44436 fis, clone UTERU2019706, highly similar to T-complex protein 1 subunit gamma OS=Homo sapiens PE=2 SV=1	58 kDa			1	1			0.31	0.16			0.863	0.378			13	7
PLST_HUMAN (+3)	Plastin-3 OS=Homo sapiens GN=PLS3 PE=1 SV=4	71 kDa			1	1			0.23	0.12			0.631	0.37			12	7
sp|P35520-2|CBS_HUMAN (+1)	Isoform 2 of Cystathionine beta-synthase OS=Homo sapiens GN=CBS	62 kDa			1	1			0.24	0.15			0.631	0.411			11	8
VDAC1_HUMAN	Voltage-dependent anion-selective channel protein 1 OS=Homo sapiens GN=VDAC1 PE=1 SV=2	31 kDa	1	1	1	1	0.092	0.074	0.17	0.29	0.397	0.351	0.552	0.842	3	2	5	7
H3BLZ8_HUMAN (+2)	Probable ATP-dependent RNA helicase DDX17 OS=Homo sapiens GN=DDX17 PE=2 SV=1	80 kDa	1	1	1	1	0.14	0.17	0.14	0.2	0.541	0.949	0.356	0.443	6	5	4	4
sp|P23396|RS3_HUMAN	40S ribosomal protein S3 OS=Homo sapiens GN=RPS3 PE=1 SV=2	27 kDa		1	1	1		0.14	0.33	0.37		0.929	1.05	1.26		4	7	8
E9PJM3_HUMAN (+2)	F-box only protein 3 OS=Homo sapiens GN=FBXO3 PE=2 SV=1	49 kDa			1	1			0.23	0.2			0.751	0.545			10	8
KRT84_HUMAN	Keratin, type II cuticular Hb4 OS=Homo sapiens GN=KRT84 PE=2 SV=2	65 kDa			1	1			0.28	0.17			1.08	0.512			12	6
Q53GL6_HUMAN (+1)	RNA binding protein (Autoantigenic, hnRNP-associated with lethal yellow) long isoform variant (Fragment) OS=Homo sapiens GN=RALY PE=2 SV=1	33 kDa	1	1			0.26	0.27			1.54	2.15			9	9
Q53HJ4_HUMAN	Minichromosome maintenance protein 3 variant (Fragment) OS=Homo sapiens PE=2 SV=1	91 kDa			1	1			0.18	0.059			0.527	0.155			14	5
sp|P08559-2|ODPA_HUMAN (+5)	Isoform 2 of Pyruvate dehydrogenase E1 component subunit alpha, somatic form, mitochondrial OS=Homo sapiens GN=PDHA1	44 kDa	1	1	1		0.22	0.12	0.095		1.03	0.685	0.281		9	5	4
PIP_HUMAN	Prolactin-inducible protein OS=Homo sapiens GN=PIP PE=1 SV=1	17 kDa	1	1		1	0.39	0.26		0.46	1.22	1.15		1.65	4	3		6
B2CIS9_HUMAN (+1)	Caspase 14, apoptosis-related cysteine peptidase OS=Homo sapiens GN=CASP14 PE=2 SV=1	28 kDa	1	0.82		1	0.11	0.033		0.045	0.635	0.186		0.205	4	1		2
VIME_HUMAN (+1)	Vimentin OS=Homo sapiens GN=VIM PE=1 SV=4	54 kDa	1	1		0.28	0.18	0.24		0.036	0.672	1.43		0.102	7	10		1
LRC59_HUMAN	Leucine-rich repeat-containing protein 59 OS=Homo sapiens GN=LRRC59 PE=1 SV=1	35 kDa	1	1	1	1	0.17	0.098	0.21	0.16	0.482	0.483	0.596	0.351	4	3	6	4
G3V0E8_HUMAN (+3)	Poly(RC) binding protein 2, isoform CRA_f OS=Homo sapiens GN=PCBP2 PE=4 SV=1	33 kDa	1	1	1	1	0.24	0.23	0.27	0.34	1.03	1.44	0.927	1.26	3	2	3	4
B2R4R0_HUMAN (+2)	Histone H4 OS=Homo sapiens GN=HIST1H4L PE=2 SV=1	11 kDa	0.99	1	0.81	1	0.12	0.29	0.078	0.41	0.335	1.88	0.25	2.22	1	3	1	4
CAZA1_HUMAN	F-actin-capping protein subunit alpha-1 OS=Homo sapiens GN=CAPZA1 PE=1 SV=3	33 kDa		1	1	1		0.098	0.24	0.47		0.327	0.386	1.29		2	4	9
sp|P06733|ENOA_HUMAN	Alpha-enolase OS=Homo sapiens GN=ENO1 PE=1 SV=2	47 kDa	0.99		1	1	0.092		0.13	0.14	0.247		0.411	0.322	3		6	5
sp|P16615-2|AT2A2_HUMAN (+3)	Isoform 2 of Sarcoplasmic/endoplasmic reticulum calcium ATPase 2 OS=Homo sapiens GN=ATP2A2	110 kDa	0.1	1	1	0.81	0.008	0.053	0.11	0.022	0.0328	0.244	0.249	0.0485	1	5	9	2
B7ZLF8_HUMAN	Uncharacterized protein OS=Homo sapiens PE=4 SV=1	10 kDa	1		0.2	1	0.53		0.09	0.34	2.57		0.289	1.18	4		1	3
A8KAP3_HUMAN (+6)	cDNA FLJ78483, highly similar to Homo sapiens elongation factor Tu GTP binding domain containing 2 (EFTUD2), mRNA OS=Homo sapiens PE=2 SV=1	109 kDa	1	1	0.09		0.072	0.14	0.024		0.213	0.528	0.0499		6	10	1
PRP8_HUMAN	Pre-mRNA-processing-splicing factor 8 OS=Homo sapiens GN=PRPF8 PE=1 SV=2	274 kDa	1	1		0.06	0.0073	0.048		0.015	0.0264	0.257		0.00956	2	13		1
Q9HB00_HUMAN (+1)	Desmocollin 1, isoform CRA_b OS=Homo sapiens GN=DSC1 PE=2 SV=1	94 kDa	1			1	0.088			0.086	0.252			0.183	6			6
B4DXW4_HUMAN (+2)	Caseinolytic peptidase B protein homolog OS=Homo sapiens GN=CLPB PE=2 SV=1	58 kDa	1	1			0.19	0.22			0.615	0.999			8	9
B5BTY4_HUMAN (+3)	ATP-dependent RNA helicase DDX3X OS=Homo sapiens GN=DDX3X PE=2 SV=1	73 kDa			1	1			0.13	0.17			0.346	0.497			7	10
Q6IBR2_HUMAN (+2)	FARSLA protein OS=Homo sapiens GN=FARSLA PE=2 SV=1	58 kDa			1	1			0.16	0.19			0.356	0.538			7	10
sp|P30566|PUR8_HUMAN (+1)	Adenylosuccinate lyase OS=Homo sapiens GN=ADSL PE=1 SV=2	55 kDa	1	1			0.28	0.19			0.87	0.777			10	7
sp|P54136|SYRC_HUMAN	Arginine--tRNA ligase, cytoplasmic OS=Homo sapiens GN=RARS PE=1 SV=2	75 kDa			1	1			0.18	0.092			0.492	0.233			11	6
sp|Q13838-2|DX39B_HUMAN (+1)	Isoform 2 of Spliceosome RNA helicase DDX39B OS=Homo sapiens GN=DDX39B	51 kDa	1	1			0.18	0.2			0.722	1.18			7	8
A8K494_HUMAN (+9)	cDNA FLJ78440, highly similar to Human lactoferrin OS=Homo sapiens PE=2 SV=1	78 kDa	1	1			0.06	0.08			0.196	0.275			4	4
RAB7A_HUMAN	Ras-related protein Rab-7a OS=Homo sapiens GN=RAB7A PE=1 SV=1	23 kDa	0.98	1	1	1	0.082	0.14	0.16	0.18	0.337	0.76	0.581	0.566	2	3	4	4
QCR1_HUMAN	Cytochrome b-c1 complex subunit 1, mitochondrial OS=Homo sapiens GN=UQCRC1 PE=1 SV=3	53 kDa	0.83	1	1	1	0.056	0.092	0.13	0.12	0.142	0.424	0.292	0.284	2	4	5	5
Q549N5_HUMAN (+1)	Signal recognition particle receptor beta subunit OS=Homo sapiens GN=SRPRB PE=2 SV=1	30 kDa	0.28	0.98	1	1	0.092	0.11	0.17	0.33	0.261	0.366	0.436	1.07	2	2	4	8
A8K3C3_HUMAN (+1)	T-complex protein 1 subunit delta OS=Homo sapiens PE=2 SV=1	58 kDa	0.99		1	1	0.024		0.15	0.13	0.0625		0.457	0.378	1		8	7
sp|P07355-2|ANXA2_HUMAN (+1)	Isoform 2 of Annexin A2 OS=Homo sapiens GN=ANXA2	40 kDa	1	0.96		1	0.11	0.028		0.18	0.407	0.126		0.483	4	1		6
TGM3_HUMAN	Protein-glutamine gamma-glutamyltransferase E OS=Homo sapiens GN=TGM3 PE=1 SV=4	77 kDa	1		0.96	1	0.092		0.013	0.036	0.315		0.0353	0.107	6		1	3
K2C1B_HUMAN (+1)	Keratin, type II cytoskeletal 1b OS=Homo sapiens GN=KRT77 PE=2 SV=3	62 kDa	1	0.96		0.17	0.19	0.14		0.087	1.06	0.915		0.35	6	4		1
Q8IWP6_HUMAN (+2)	Class IVb beta tubulin OS=Homo sapiens PE=2 SV=1	50 kDa	1	1	1	1	0.49	0.42	0.44	0.49	1.78	2.01	2.77	2.93	2	2	4	4
Q86VG2_HUMAN (+2)	Splicing factor proline/glutamine-rich (Polypyrimidine tract binding protein associated) OS=Homo sapiens GN=SFPQ PE=2 SV=1	76 kDa	1	1	1	0.99	0.057	0.11	0.033	0.024	0.202	0.529	0.0724	0.0706	4	7	2	2
ATPO_HUMAN	ATP synthase subunit O, mitochondrial OS=Homo sapiens GN=ATP5O PE=1 SV=1	23 kDa	0.99	0.94	1	1	0.21	0.052	0.26	0.31	0.545	0.221	0.786	0.99	3	1	5	6
sp|O60506-2|HNRPQ_HUMAN (+6)	Isoform 2 of Heterogeneous nuclear ribonucleoprotein Q OS=Homo sapiens GN=SYNCRIP	66 kDa	1	1	0.88	1	0.059	0.059	0.032	0.053	0.163	0.229	0.0795	0.119	3	3	2	3
B5BUB1_HUMAN (+1)	RuvB-like 1 (Fragment) OS=Homo sapiens GN=RUVBL1 PE=2 SV=1	50 kDa	1	0.8	1	1	0.1	0.029	0.2	0.16	0.232	0.101	0.382	0.3	3	1	6	5
sp|P31689-2|DNJA1_HUMAN (+1)	Isoform 2 of DnaJ homolog subfamily A member 1 OS=Homo sapiens GN=DNAJA1	37 kDa	0.66	1	1	1	0.021	0.079	0.18	0.21	0.0984	0.451	0.439	0.537	1	3	5	6
B2R4P9_HUMAN (+10)	Histone H3 OS=Homo sapiens GN=H3F3B PE=2 SV=1	15 kDa	0.54	0.93	0.55	1	0.051	0.096	0.051	0.15	0.244	0.759	0.183	0.66	1	2	1	3
ODP2_HUMAN (+2)	Dihydrolipoyllysine-residue acetyltransferase component of pyruvate dehydrogenase complex, mitochondrial OS=Homo sapiens GN=DLAT PE=1 SV=3	69 kDa	1	1	1		0.11	0.11	0.11		0.403	0.564	0.301		5	5	5
B4DQX0_HUMAN	cDNA FLJ59219, highly similar to Poly(A)-binding protein 1 OS=Homo sapiens PE=2 SV=1	67 kDa	0.72	0.18	1	0.94	0.12	0.015	0.13	0.081	0.17	0.0756	0.327	0.169	3	1	7	4
sp|Q6KB66-2|K2C80_HUMAN (+1)	Isoform 2 of Keratin, type II cytoskeletal 80 OS=Homo sapiens GN=KRT80	47 kDa	1			1	0.12			0.21	0.442			0.67	4			8
2AAA_HUMAN (+4)	Serine/threonine-protein phosphatase 2A 65 kDa regulatory subunit A alpha isoform OS=Homo sapiens GN=PPP2R1A PE=1 SV=4	65 kDa			1	1			0.19	0.12			0.457	0.275			9	6
sp|Q96H79|ZCCHL_HUMAN	Zinc finger CCCH-type antiviral protein 1-like OS=Homo sapiens GN=ZC3HAV1L PE=1 SV=2	33 kDa			1	1			0.27	0.29			0.787	0.623			7	6
B2R9K8_HUMAN (+2)	cDNA, FLJ94440, highly similar to Homo sapiens chaperonin containing TCP1, subunit 6A (zeta 1)(CCT6A), mRNA OS=Homo sapiens PE=2 SV=1	58 kDa			1	1			0.22	0.068			0.773	0.144			12	3
K9JA46_HUMAN (+2)	Epididymis luminal secretory protein 52 OS=Homo sapiens GN=EL52 PE=2 SV=1	85 kDa			1	1			0.31	0.16			1.3	0.463			10	4
A8K486_HUMAN (+1)	Peptidyl-prolyl cis-trans isomerase OS=Homo sapiens PE=2 SV=1	18 kDa				1				0.44				4.5				9
A8K651_HUMAN (+1)	cDNA FLJ75700, highly similar to Homo sapiens complement component 1, q subcomponent binding protein (C1QBP), nuclear gene encoding mitochondrial protein, mRNA OS=Homo sapiens PE=2 SV=1	31 kDa	1	1	1	1	0.19	0.19	0.19	0.19	0.545	0.763	0.29	0.282	3	3	3	3
sp|P30050|RL12_HUMAN	60S ribosomal protein L12 OS=Homo sapiens GN=RPL12 PE=1 SV=1	18 kDa	0.99	1	1	1	0.055	0.15	0.29	0.43	0.209	0.642	0.827	1.47	1	2	4	5
sp|P14866|HNRPL_HUMAN (+1)	Heterogeneous nuclear ribonucleoprotein L OS=Homo sapiens GN=HNRNPL PE=1 SV=2	64 kDa	1	1		0.94	0.15	0.14		0.016	0.4	0.455		0.0426	6	5		1
sp|P06748-2|NPM_HUMAN (+1)	Isoform 2 of Nucleophosmin OS=Homo sapiens GN=NPM1	29 kDa		0.32	1	1		0.034	0.12	0.16		0.174	0.44	0.429		1	4	4
MGN_HUMAN (+1)	Protein mago nashi homolog OS=Homo sapiens GN=MAGOH PE=1 SV=1	17 kDa	1	1		0.21	0.36	0.48		0.074	1.58	2.95		0.157	5	6		1
Q3SYB4_HUMAN (+1)	SERPINB12 protein OS=Homo sapiens GN=SERPINB12 PE=2 SV=1	48 kDa	1		0.17	1	0.085		0.021	0.11	0.332		0.0561	0.242	4		1	4
sp|O43684-2|BUB3_HUMAN (+1)	Isoform 2 of Mitotic checkpoint protein BUB3 OS=Homo sapiens GN=BUB3	37 kDa			1	1			0.21	0.22			0.677	0.659			7	7
Q53FG5_HUMAN	Minichromosome maintenance deficient protein 5 variant (Fragment) OS=Homo sapiens PE=2 SV=1	82 kDa			1	1			0.16	0.082			0.347	0.173			9	5
Q59G75_HUMAN (+2)	Isoleucyl-tRNA synthetase, cytoplasmic variant (Fragment) OS=Homo sapiens PE=2 SV=1	146 kDa			1	1			0.11	0.023			0.255	0.0612			10	3
sp|P14618|KPYM_HUMAN	Pyruvate kinase PKM OS=Homo sapiens GN=PKM PE=1 SV=4	58 kDa			1	1			0.25	0.085			0.606	0.144			9	3
ANXA1_HUMAN (+3)	Annexin A1 OS=Homo sapiens GN=ANXA1 PE=1 SV=2	39 kDa	1	1			0.11	0.098			0.427	0.598			4	4
B4DLT2_HUMAN (+3)	cDNA FLJ56637, highly similar to Nuclear pore complex protein Nup155 OS=Homo sapiens PE=2 SV=1	151 kDa			1	1			0.072	0.04			0.175	0.0904			9	5
sp|O75533|SF3B1_HUMAN	Splicing factor 3B subunit 1 OS=Homo sapiens GN=SF3B1 PE=1 SV=3	146 kDa	1	1			0.064	0.064			0.157	0.259			6	7
F5GZS6_HUMAN (+6)	4F2 cell-surface antigen heavy chain OS=Homo sapiens GN=SLC3A2 PE=2 SV=1	65 kDa	0.78	1	1	0.97	0.053	0.11	0.11	0.043	0.133	0.396	0.272	0.0971	2	4	5	2
A3RJH1_HUMAN (+5)	ATP-dependent RNA helicase DDX1 OS=Homo sapiens GN=DDX1 PE=2 SV=1	82 kDa	1	1	1		0.026	0.096	0.031		0.0894	0.484	0.102		2	7	3
B4DVB8_HUMAN (+1)	ELAV-like protein 1 OS=Homo sapiens GN=ELAVL1 PE=2 SV=1	39 kDa	1	1		1	0.15	0.11		0.11	0.554	0.594		0.309	5	4		4
B4DMY3_HUMAN (+6)	cDNA FLJ60713, highly similar to Homo sapiens heterogeneous nuclear ribonucleoprotein A/B (HNRPAB), transcript variant 1, mRNA OS=Homo sapiens PE=2 SV=1	35 kDa	1	1		1	0.11	0.16		0.11	0.344	0.673		0.25	3	4		3
A8K525_HUMAN (+1)	cDNA FLJ76817, highly similar to Homo sapiens non-POU domain containing, octamer-binding (NONO), mRNA OS=Homo sapiens PE=2 SV=1	54 kDa	1	1		0.52	0.11	0.2		0.025	0.292	0.927		0.0486	4	8		1
ODB2_HUMAN	Lipoamide acyltransferase component of branched-chain alpha-keto acid dehydrogenase complex, mitochondrial OS=Homo sapiens GN=DBT PE=1 SV=3	53 kDa	1	1	0.06		0.11	0.15	0.023		0.383	0.8	0.0507		5	7	1
Q59GW8_HUMAN (+3)	Succinate dehydrogenase complex, subunit A, flavoprotein variant (Fragment) OS=Homo sapiens PE=2 SV=1	73 kDa			1	1			0.13	0.091			0.291	0.23			6	5
B2RD96_HUMAN (+1)	cDNA, FLJ96514 OS=Homo sapiens PE=2 SV=1	23 kDa			1	1			0.3	0.22			1.28	0.99			6	5
Q53SB6_HUMAN (+3)	Putative uncharacterized protein DNPEP OS=Homo sapiens GN=DNPEP PE=2 SV=1	53 kDa			1	1			0.16	0.13			0.347	0.338			6	6
sp|O00165-2|HAX1_HUMAN (+1)	Isoform 2 of HCLS1-associated protein X-1 OS=Homo sapiens GN=HAX1	32 kDa	1	1			0.25	0.29			0.875	1.51			6	7
sp|Q92598-2|HS105_HUMAN (+2)	Isoform Beta of Heat shock protein 105 kDa OS=Homo sapiens GN=HSPH1	92 kDa			1	1			0.11	0.092			0.249	0.176			7	5
FILA2_HUMAN	Filaggrin-2 OS=Homo sapiens GN=FLG2 PE=1 SV=1	248 kDa	1			1	0.012			0.025	0.044			0.032	3			3
Q53HV2_HUMAN (+3)	Chaperonin containing TCP1, subunit 7 (Eta) variant (Fragment) OS=Homo sapiens PE=2 SV=1	59 kDa			1	0.99			0.21	0.026			0.667	0.0914			11	2
S10A7_HUMAN	Protein S100-A7 OS=Homo sapiens GN=S100A7 PE=1 SV=4	11 kDa	1		0.94		0.35		0.11		2.05		0.248		4		1
KRT85_HUMAN	Keratin, type II cuticular Hb5 OS=Homo sapiens GN=KRT85 PE=1 SV=1	56 kDa	0.72	0.14		1	0.043	0.043		0.4	0.207	0.29		1.58	1	1		9
PIGR_HUMAN	Polymeric immunoglobulin receptor OS=Homo sapiens GN=PIGR PE=1 SV=4	83 kDa	0.53	1			0.022	0.15			0.0884	0.726			2	10
sp|P45880-1|VDAC2_HUMAN (+2)	Isoform 1 of Voltage-dependent anion-selective channel protein 2 OS=Homo sapiens GN=VDAC2	33 kDa	0.99	1	0.98	1	0.065	0.17	0.065	0.12	0.11	0.937	0.172	0.37	1	5	2	4
EMD_HUMAN	Emerin OS=Homo sapiens GN=EMD PE=1 SV=1	29 kDa	1	1	0.9	0.99	0.19	0.2	0.087	0.087	0.6	0.84	0.2	0.195	4	4	2	2
sp|P42167|LAP2B_HUMAN	Lamina-associated polypeptide 2, isoforms beta/gamma OS=Homo sapiens GN=TMPO PE=1 SV=2	51 kDa	1	1	0.49	1	0.055	0.13	0.026	0.11	0.148	0.571	0.0536	0.23	2	5	1	4
QCR2_HUMAN	Cytochrome b-c1 complex subunit 2, mitochondrial OS=Homo sapiens GN=UQCRC2 PE=1 SV=3	48 kDa		1	1	1		0.073	0.088	0.12		0.465	0.248	0.242		3	4	4
J3KN87_HUMAN (+1)	Serine/threonine-protein kinase Chk1 OS=Homo sapiens GN=CHEK1 PE=2 SV=1	49 kDa	0.68	0.06	1	0.95	0.046	0.046	0.12	0.093	0.0742	0.104	0.317	0.239	1	1	5	4
LDHB_HUMAN (+1)	L-lactate dehydrogenase B chain OS=Homo sapiens GN=LDHB PE=1 SV=2	37 kDa	0.7		1	0.95	0.069		0.18	0.1	0.208		0.446	0.238	2		5	3
A8K7F6_HUMAN (+1)	cDNA FLJ78244, highly similar to Homo sapiens eukaryotic translation initiation factor 4A, isoform 1 (EIF4A1), mRNA OS=Homo sapiens PE=2 SV=1	46 kDa			1	1			0.19	0.17			0.512	0.412			6	6
Q53HG7_HUMAN (+3)	Cortactin isoform a variant (Fragment) OS=Homo sapiens PE=2 SV=1	62 kDa			1	1			0.064	0.056			0.191	0.186			4	4
COF1_HUMAN (+2)	Cofilin-1 OS=Homo sapiens GN=CFL1 PE=1 SV=3	19 kDa			0.99	1			0.13	0.26			0.327	1.05			2	4
UBA1_HUMAN	Ubiquitin-like modifier-activating enzyme 1 OS=Homo sapiens GN=UBA1 PE=1 SV=3	118 kDa			1	0.97			0.078	0.031			0.202	0.0686			7	3
E7EUY0_HUMAN (+2)	DNA-dependent protein kinase catalytic subunit OS=Homo sapiens GN=PRKDC PE=2 SV=1	465 kDa		0.89	1			0.0066	0.019			0.0326	0.0533			3	9
sp|P26599-2|PTBP1_HUMAN (+2)	Isoform 2 of Polypyrimidine tract-binding protein 1 OS=Homo sapiens GN=PTBP1	59 kDa	1	1	1	0.95	0.053	0.042	0.027	0.036	0.267	0.272	0.0942	0.0918	4	3	2	2
sp|P11177-2|ODPB_HUMAN (+1)	Isoform 2 of Pyruvate dehydrogenase E1 component subunit beta, mitochondrial OS=Homo sapiens GN=PDHB	37 kDa	1	1	0.92	1	0.15	0.11	0.032	0.044	0.448	0.627	0.0733	0.149	4	4	1	2
TMEDA_HUMAN	Transmembrane emp24 domain-containing protein 10 OS=Homo sapiens GN=TMED10 PE=1 SV=2	25 kDa	0.85	1	1	1	0.082	0.087	0.14	0.082	0.314	0.44	0.537	0.229	2	2	3	2
Q6P5S8_HUMAN	IGK@ protein OS=Homo sapiens GN=IGK@ PE=1 SV=1	26 kDa	1	1		1	0.19	0.19		0.22	0.486	0.68		0.354	3	3		3
RUVB2_HUMAN	RuvB-like 2 OS=Homo sapiens GN=RUVBL2 PE=1 SV=3	51 kDa	1		1	1	0.041		0.11	0.13	0.146		0.233	0.293	2		4	5
B1AK87_HUMAN (+4)	Capping protein (Actin filament) muscle Z-line, beta, isoform CRA_a OS=Homo sapiens GN=CAPZB PE=2 SV=1	29 kDa	0.99		1	1	0.054		0.22	0.24	0.125		0.586	0.571	1		5	5
B2RBR9_HUMAN (+1)	cDNA, FLJ95650, highly similar to Homo sapiens karyopherin (importin) beta 1 (KPNB1), mRNA OS=Homo sapiens PE=2 SV=1	97 kDa		0.69	1	0.84		0.01	0.098	0.0091		0.052	0.286	0.027		1	8	1
F5GWF6_HUMAN	T-complex protein 1 subunit beta OS=Homo sapiens GN=CCT2 PE=2 SV=2	57 kDa	0.11		1	0.99	0.11		0.2	0.057	0.0639		0.469	0.0957	1		8	2
Q567R9_HUMAN (+1)	CIP29 protein OS=Homo sapiens GN=CIP29 PE=2 SV=1	17 kDa	1	1			0.48	0.41			2.19	2.3			6	5
PDIP2_HUMAN (+1)	Polymerase delta-interacting protein 2 OS=Homo sapiens GN=POLDIP2 PE=1 SV=1	42 kDa			1	1			0.21	0.17			0.505	0.392			6	5
Q59HH3_HUMAN (+2)	Phosphoribosylglycinamide formyltransferase, phosphoribosylglycinamide synthetase, phosphoribosylaminoimidazole synthetase isoform 1 variant (Fragment) OS=Homo sapiens PE=2 SV=1	112 kDa			1	1			0.046	0.055			0.105	0.129			4	5
A8K2X8_HUMAN (+6)	cDNA FLJ78433, highly similar to Homo sapiens chaperonin containing TCP1, subunit 5 (epsilon) (CCT5), mRNA OS=Homo sapiens PE=2 SV=1	60 kDa			1	1			0.16	0.063			0.51	0.192			8	3
Q53HU0_HUMAN (+3)	Chaperonin containing TCP1, subunit 8 (Theta) variant (Fragment) OS=Homo sapiens PE=2 SV=1	60 kDa			1	1			0.17	0.055			0.46	0.0942			8	2
A8K639_HUMAN (+2)	Guanine monphosphate synthetase, isoform CRA_b OS=Homo sapiens GN=GMPS PE=2 SV=1	77 kDa			1	1			0.11	0.053			0.28	0.146			7	4
IPO7_HUMAN	Importin-7 OS=Homo sapiens GN=IPO7 PE=1 SV=1	120 kDa		0.13	1	0.61		0.0058	0.055	0.014		0.0422	0.145	0.0445		1	6	2
KRT34_HUMAN	Keratin, type I cuticular Ha4 OS=Homo sapiens GN=KRT34 PE=2 SV=2	49 kDa	0.14			1	0.069			0.32	0.235			1.45	1			7
DDB1_HUMAN	DNA damage-binding protein 1 OS=Homo sapiens GN=DDB1 PE=1 SV=1	127 kDa			1	0.06			0.11	0.0096			0.212	0.0207			9	1
sp|P51148-2|RAB5C_HUMAN (+1)	Isoform 2 of Ras-related protein Rab-5C OS=Homo sapiens GN=RAB5C	27 kDa	1	0.77	1	1	0.092	0.092	0.19	0.12	0.289	0.405	0.489	0.21	2	2	4	2
Q8TAS0_HUMAN (+3)	ATP synthase subunit gamma (Fragment) OS=Homo sapiens PE=2 SV=1	32 kDa	0.66	0.93	0.99	1	0.028	0.068	0.12	0.15	0.133	0.396	0.336	0.464	1	2	3	4
DHX15_HUMAN (+1)	Putative pre-mRNA-splicing factor ATP-dependent RNA helicase DHX15 OS=Homo sapiens GN=DHX15 PE=1 SV=2	91 kDa	0.66	0.88	1	1	0.0089	0.022	0.031	0.048	0.0403	0.115	0.0938	0.124	1	2	3	4
B1AHC9_HUMAN (+4)	X-ray repair cross-complementing protein 6 OS=Homo sapiens GN=XRCC6 PE=2 SV=1	64 kDa	1	1	1	0.53	0.028	0.076	0.055	0.012	0.114	0.335	0.131	0.0404	2	4	3	1
RS25_HUMAN	40S ribosomal protein S25 OS=Homo sapiens GN=RPS25 PE=1 SV=1	14 kDa	1	1	0.24	1	0.21	0.3	0.08	0.13	1.04	2.19	0.204	0.447	3	4	1	2
B4E0U6_HUMAN (+2)	cDNA FLJ53687, highly similar to Hsc70-interacting protein OS=Homo sapiens PE=2 SV=1	40 kDa	0.96	0.24	1	1	0.067	0.019	0.095	0.084	0.295	0.127	0.22	0.215	3	1	3	3
Q54A51_HUMAN (+4)	Basigin (Ok blood group), isoform CRA_a OS=Homo sapiens GN=hEMMPRIN PE=2 SV=1	29 kDa	1		0.99	1	0.07		0.11	0.086	0.179		0.209	0.204	2		3	3
Q9BTQ7_HUMAN (+1)	Similar to ribosomal protein L23 (Fragment) OS=Homo sapiens PE=2 SV=1	14 kDa	1	1		1	0.22	0.38		0.34	0.597	2.12		1.1	2	4		4
A8K5J1_HUMAN (+2)	Uridine monophosphate synthetase (Orotate phosphoribosyl transferase and orotidine-5'-decarboxylase), isoform CRA_b OS=Homo sapiens GN=UMPS PE=2 SV=1	52 kDa	1	1	0.55	0.31	0.058	0.11	0.015	0.015	0.222	0.552	0.052	0.0506	3	5	1	1
A8K4Z4_HUMAN (+9)	cDNA FLJ75549, highly similar to Homo sapiens ribosomal protein, large, P0 (RPLP0), transcript variant 1, mRNA OS=Homo sapiens PE=2 SV=1	34 kDa	0.06	0.68	1	1	0.028	0.063	0.095	0.16	0.107	0.314	0.263	0.359	1	2	3	4
HSPB1_HUMAN	Heat shock protein beta-1 OS=Homo sapiens GN=HSPB1 PE=1 SV=2	23 kDa	1	0.16		0.98	0.22	0.078		0.078	0.805	0.227		0.118	4	1		1
B4DY09_HUMAN (+3)	cDNA FLJ51660, highly similar to Interleukin enhancer-binding factor 2 OS=Homo sapiens PE=2 SV=1	39 kDa	1	1			0.068	0.19			0.196	0.778			2	5
EF1B_HUMAN	Elongation factor 1-beta OS=Homo sapiens GN=EEF1B2 PE=1 SV=3	25 kDa			1	1			0.16	0.2			0.542	0.528			4	4
A8K520_HUMAN (+2)	cDNA FLJ78340, highly similar to Homo sapiens proline synthetase co-transcribed homolog (PROSC), mRNA OS=Homo sapiens PE=2 SV=1	30 kDa			1	1			0.2	0.17			0.562	0.547			5	5
B2R9P2_HUMAN (+4)	cDNA, FLJ94493, highly similar to Homo sapiens seven in absentia homolog 1 (Drosophila) (SIAH1),mRNA OS=Homo sapiens PE=2 SV=1	31 kDa			1	1			0.16	0.16			0.544	0.53			5	5
H0Y4R1_HUMAN (+1)	Inosine-5'-monophosphate dehydrogenase 2 (Fragment) OS=Homo sapiens GN=IMPDH2 PE=3 SV=1	51 kDa			1	1			0.13	0.14			0.302	0.294			5	5
sp|O76013|KRT36_HUMAN	Keratin, type I cuticular Ha6 OS=Homo sapiens GN=KRT36 PE=1 SV=1	52 kDa			1	1			0.2	0.14			0.604	0.356			6	4
A8MVQ3_HUMAN (+2)	Cysteine--tRNA ligase, cytoplasmic OS=Homo sapiens GN=CARS PE=2 SV=1	84 kDa			1	1			0.085	0.085			0.173	0.168			5	5
B3KPC1_HUMAN	cDNA FLJ31582 fis, clone NT2RI2002117, highly similar to Protein pelota homolog OS=Homo sapiens PE=2 SV=1	43 kDa			1	1			0.1	0.12			0.364	0.355			5	5
sp|Q99714|HCD2_HUMAN	3-hydroxyacyl-CoA dehydrogenase type-2 OS=Homo sapiens GN=HSD17B10 PE=1 SV=3	27 kDa			1	1			0.13	0.32			0.346	1.02			3	6
E5RJR5_HUMAN (+1)	S-phase kinase-associated protein 1 OS=Homo sapiens GN=SKP1 PE=2 SV=1	19 kDa			1	1			0.24	0.25			0.77	0.75			4	4
Q32Q12_HUMAN (+2)	Nucleoside diphosphate kinase OS=Homo sapiens GN=NME1-NME2 PE=2 SV=1	33 kDa			1	1			0.13	0.34			0.264	1.64			2	6
E9KL35_HUMAN (+3)	Epididymis tissue sperm binding protein Li 3a OS=Homo sapiens PE=2 SV=1	35 kDa			0.98	1			0.11	0.21			0.256	0.706			3	7
H0Y6I0_HUMAN (+4)	Golgin subfamily A member 4 (Fragment) OS=Homo sapiens GN=GOLGA4 PE=2 SV=1	247 kDa			1	0.18			0.035	0.0091			0.0793	0.0106			7	1
B2RE46_HUMAN (+2)	cDNA, FLJ96923, highly similar to Homo sapiens ribophorin II (RPN2), mRNA OS=Homo sapiens PE=2 SV=1	69 kDa	0.45	0.81	1	1	0.038	0.038	0.1	0.074	0.0522	0.0731	0.214	0.0778	1	1	5	2
B3KNF6_HUMAN (+2)	Sec61 alpha 1 subunit (S. cerevisiae), isoform CRA_c OS=Homo sapiens GN=SEC61A1 PE=2 SV=1	52 kDa	1	0.99	0.56	0.32	0.078	0.019	0.023	0.023	0.305	0.0972	0.0519	0.0505	4	1	1	1
B4DP27_HUMAN (+2)	cDNA FLJ52153, highly similar to Transmembrane emp24 domain-containing protein 2 OS=Homo sapiens PE=2 SV=1	19 kDa	0.66	0.17	1	1	0.15	0.036	0.21	0.13	0.42	0.27	0.747	0.306	2	1	4	2
sp|P23526|SAHH_HUMAN (+1)	Adenosylhomocysteinase OS=Homo sapiens GN=AHCY PE=1 SV=4	48 kDa		0.35	1	1		0.02	0.097	0.1		0.114	0.272	0.265		1	4	4
SC22B_HUMAN	Vesicle-trafficking protein SEC22b OS=Homo sapiens GN=SEC22B PE=1 SV=4	25 kDa	0.16		1	1	0.042		0.16	0.24	0.15		0.384	0.716	1		3	5
sp|Q9BYB4|GNB1L_HUMAN	Guanine nucleotide-binding protein subunit beta-like protein 1 OS=Homo sapiens GN=GNB1L PE=1 SV=2	36 kDa			1	1			0.17	0.11			0.461	0.342			5	4
RS7_HUMAN	40S ribosomal protein S7 OS=Homo sapiens GN=RPS7 PE=1 SV=1	22 kDa			1	1			0.16	0.13			0.625	0.423			4	3
H0YNW5_HUMAN (+2)	Deoxyuridine 5'-triphosphate nucleotidohydrolase, mitochondrial OS=Homo sapiens GN=DUT PE=2 SV=1	18 kDa			1	1			0.12	0.44			0.34	1.46			2	6
sp|P62195-2|PRS8_HUMAN (+1)	Isoform 2 of 26S protease regulatory subunit 8 OS=Homo sapiens GN=PSMC5	45 kDa			1	1			0.083	0.17			0.196	0.343			3	5
B3KM36_HUMAN (+2)	cDNA FLJ10153 fis, clone HEMBA1003417, highly similar to BAG family molecular chaperone regulator 2 OS=Homo sapiens PE=2 SV=1	24 kDa			1	1			0.18	0.24			0.574	0.751			4	5
D6RF35_HUMAN	Vitamin D-binding protein OS=Homo sapiens GN=GC PE=2 SV=1	53 kDa	1	1			0.12	0.069			0.301	0.306			4	3
H0Y8C6_HUMAN	Importin-5 (Fragment) OS=Homo sapiens GN=IPO5 PE=4 SV=1	124 kDa			1	1			0.048	0.02			0.115	0.0652			5	3
sp|Q9Y6X9|MORC2_HUMAN	MORC family CW-type zinc finger protein 2 OS=Homo sapiens GN=MORC2 PE=1 SV=2	118 kDa	0.89	1			0.015	0.047			0.062	0.275			2	6
KT33B_HUMAN	Keratin, type I cuticular Ha3-II OS=Homo sapiens GN=KRT33B PE=2 SV=3	46 kDa			0.8	1			0.16	0.33			0.511	1.61			1	7
E9PQW4_HUMAN (+3)	Mitogen-activated protein kinase 3 OS=Homo sapiens GN=MAPK3 PE=2 SV=1	39 kDa			0.7	1			0.024	0.14			0.0707	0.409			1	5
B7Z815_HUMAN (+6)	Ubiquitin carboxyl-terminal hydrolase OS=Homo sapiens GN=USP7 PE=2 SV=1	126 kDa	0.72	1			0.015	0.022			0.0578	0.123			2	3
A8K984_HUMAN (+3)	Structural maintenance of chromosomes protein OS=Homo sapiens PE=2 SV=1	136 kDa		0.1	1			0.0092	0.05			0.0372	0.126			1	6
SFXN1_HUMAN	Sideroflexin-1 OS=Homo sapiens GN=SFXN1 PE=1 SV=4	36 kDa	1	1	1	0.98	0.071	0.096	0.059	0.04	0.214	0.471	0.16	0.0746	2	3	2	1
sp|P61019|RAB2A_HUMAN	Ras-related protein Rab-2A OS=Homo sapiens GN=RAB2A PE=1 SV=1	24 kDa	0.98	0.72	1	1	0.061	0.085	0.12	0.18	0.157	0.47	0.251	0.393	1	2	2	3
I6L9I5_HUMAN (+3)	CDC2 protein OS=Homo sapiens GN=CDC2 PE=2 SV=1	26 kDa	0.55	0.9	1	1	0.042	0.053	0.15	0.19	0.17	0.238	0.442	0.431	1	1	3	3
B5MDF5_HUMAN (+2)	GTP-binding nuclear protein Ran OS=Homo sapiens GN=RAN PE=2 SV=1	26 kDa		0.97	1	1		0.047	0.14	0.19		0.196	0.356	0.493		1	3	4
RAB14_HUMAN	Ras-related protein Rab-14 OS=Homo sapiens GN=RAB14 PE=1 SV=4	24 kDa	0.86	0.05	1	1	0.093	0.088	0.23	0.33	0.33	0.462	0.397	0.742	1	1	2	4
OST48_HUMAN (+1)	Dolichyl-diphosphooligosaccharide--protein glycosyltransferase 48 kDa subunit OS=Homo sapiens GN=DDOST PE=1 SV=4	51 kDa	0.78		1	1	0.046		0.087	0.05	0.153		0.245	0.112	2		4	2
Q08ES8_HUMAN (+3)	Cell growth-inhibiting protein 34 OS=Homo sapiens PE=2 SV=1	20 kDa		0.71	1	1		0.051	0.17	0.24		0.258	0.486	0.686		1	3	4
BT1A1_HUMAN (+2)	Butyrophilin subfamily 1 member A1 OS=Homo sapiens GN=BTN1A1 PE=1 SV=3	59 kDa	1		0.95	0.06	0.065		0.048	0.029	0.195		0.0944	0.0447	3		2	1
PSB6_HUMAN (+1)	Proteasome subunit beta type-6 OS=Homo sapiens GN=PSMB6 PE=1 SV=4	25 kDa			1	1			0.17	0.13			0.528	0.361			4	3
ROA0_HUMAN	Heterogeneous nuclear ribonucleoprotein A0 OS=Homo sapiens GN=HNRNPA0 PE=1 SV=1	31 kDa	1	1			0.24	0.14			0.735	0.554			4	3
A8K4W2_HUMAN (+4)	cDNA FLJ78635, highly similar to Homo sapiens ATP synthase, H+ transporting, mitochondrial F0 complex, subunit b, isoform 1 (ATP5F1), transcript variant 1, mRNA OS=Homo sapiens PE=2 SV=1	29 kDa			1	1			0.12	0.17			0.319	0.439			3	4
B4DWZ7_HUMAN (+1)	cDNA FLJ56802, highly similar to LanC-like protein 2 OS=Homo sapiens PE=2 SV=1	49 kDa			1	1			0.074	0.18			0.115	0.384			2	6
E9PBS1_HUMAN (+2)	Phosphoribosylaminoimidazole carboxylase (Fragment) OS=Homo sapiens GN=PAICS PE=2 SV=1	46 kDa			1	1			0.13	0.19			0.192	0.335			3	5
sp|Q9NVI7-3|ATD3A_HUMAN	Isoform 3 of ATPase family AAA domain-containing protein 3A OS=Homo sapiens GN=ATAD3A	58 kDa			1	1			0.071	0.067			0.203	0.198			4	4
LBR_HUMAN	Lamin-B receptor OS=Homo sapiens GN=LBR PE=1 SV=2	71 kDa	1	1			0.031	0.059			0.105	0.307			2	4
GEMI4_HUMAN (+3)	Gem-associated protein 4 OS=Homo sapiens GN=GEMIN4 PE=1 SV=2	120 kDa	1	1			0.018	0.036			0.0608	0.175			2	4
PRDX6_HUMAN	Peroxiredoxin-6 OS=Homo sapiens GN=PRDX6 PE=1 SV=3	25 kDa		0.35	0.64	1		0.036	0.04	0.29		0.206	0.11	0.9		1	1	6
sp|Q15046-2|SYK_HUMAN (+1)	Isoform Mitochondrial of Lysine--tRNA ligase OS=Homo sapiens GN=KARS	71 kDa			1	0.99			0.088	0.064			0.162	0.158			4	4
FILA_HUMAN (+1)	Filaggrin OS=Homo sapiens GN=FLG PE=1 SV=3	435 kDa	0.99			1	0.0025			0.0066	0.00824			0.0181	1			3
SF3A1_HUMAN	Splicing factor 3A subunit 1 OS=Homo sapiens GN=SF3A1 PE=1 SV=1	89 kDa	0.95	1			0.038	0.12			0.0827	0.374			2	6
A8K3B6_HUMAN (+3)	cDNA FLJ78579, highly similar to Homo sapiens c-src tyrosine kinase (CSK), mRNA OS=Homo sapiens PE=2 SV=1	51 kDa			0.86	1			0.071	0.14			0.171	0.297			3	5
GSDMA_HUMAN	Gasdermin-A OS=Homo sapiens GN=GSDMA PE=2 SV=4	49 kDa	1	0.76			0.072	0.047			0.325	0.213			4	2
sp|Q96I24|FUBP3_HUMAN	Far upstream element-binding protein 3 OS=Homo sapiens GN=FUBP3 PE=1 SV=2	62 kDa	1	0.71			0.063	0.091			0.254	0.458			3	4
TERA_HUMAN	Transitional endoplasmic reticulum ATPase OS=Homo sapiens GN=VCP PE=1 SV=4	89 kDa	0.53		1		0.015		0.1		0.0404		0.236		1		7
sp|O95831-3|AIFM1_HUMAN (+1)	Isoform 3 of Apoptosis-inducing factor 1, mitochondrial OS=Homo sapiens GN=AIFM1	66 kDa	0.22		1		0.018		0.16		0.0546		0.332		1		7
E7EVA0_HUMAN	Microtubule-associated protein OS=Homo sapiens GN=MAP4 PE=2 SV=1	245 kDa			1				0.046				0.0917				8
A6NE09_HUMAN (+2)	40S ribosomal protein SA OS=Homo sapiens GN=RPSAP58 PE=2 SV=1	33 kDa	0.85	0.86	1	1	0.027	0.027	0.071	0.12	0.111	0.156	0.175	0.268	1	1	2	3
B4E1K7_HUMAN (+1)	Stomatin-like protein 2, mitochondrial OS=Homo sapiens GN=STOML2 PE=2 SV=1	33 kDa		1	0.99	1		0.064	0.11	0.14		0.323	0.271	0.264		2	2	3
GHC2_HUMAN	Mitochondrial glutamate carrier 2 OS=Homo sapiens GN=SLC25A18 PE=2 SV=1	34 kDa		0.99	0.98	1		0.076	0.067	0.051		0.499	0.169	0.165		3	2	2
sp|P62316|SMD2_HUMAN (+1)	Small nuclear ribonucleoprotein Sm D2 OS=Homo sapiens GN=SNRPD2 PE=1 SV=1	14 kDa	1	1		0.62	0.38	0.18		0.18	1.18	0.967		0.503	3	2		2
sp|P00338-3|LDHA_HUMAN (+2)	Isoform 3 of L-lactate dehydrogenase A chain OS=Homo sapiens GN=LDHA	40 kDa	0.66	0.87	1		0.069	0.03	0.13		0.229	0.153	0.377		1	1	3
sp|Q13257|MD2L1_HUMAN	Mitotic spindle assembly checkpoint protein MAD2A OS=Homo sapiens GN=MAD2L1 PE=1 SV=1	24 kDa	0.66	0.54	1	0.15	0.034	0.034	0.2	0.049	0.157	0.219	0.577	0.114	1	1	4	1
B7Z4P9_HUMAN (+1)	cDNA FLJ51678, highly similar to Ras-related protein Rab-18 OS=Homo sapiens PE=2 SV=1	22 kDa		0.15	1	0.94		0.056	0.2	0.096		0.23	0.613	0.257		1	4	2
DNJA2_HUMAN	DnaJ homolog subfamily A member 2 OS=Homo sapiens GN=DNAJA2 PE=1 SV=1	46 kDa		0.08	1	1		0.019	0.056	0.07		0.111	0.191	0.186		1	3	3
B0LPF3_HUMAN (+2)	Growth factor receptor-bound protein 2 OS=Homo sapiens GN=GRB2 PE=2 SV=1	25 kDa		0.08	1	1		0.041	0.12	0.12		0.204	0.372	0.363		1	3	3
CAF17_HUMAN	Putative transferase CAF17, mitochondrial OS=Homo sapiens GN=IBA57 PE=1 SV=1	38 kDa			1	1			0.096	0.14			0.233	0.316			3	4
sp|P25789|PSA4_HUMAN (+2)	Proteasome subunit alpha type-4 OS=Homo sapiens GN=PSMA4 PE=1 SV=1	29 kDa			1	1			0.11	0.15			0.354	0.49			3	4
CBR1_HUMAN	Carbonyl reductase [NADPH] 1 OS=Homo sapiens GN=CBR1 PE=1 SV=3	30 kDa			1	1			0.13	0.24			0.302	0.414			3	4
A8K670_HUMAN (+2)	cDNA FLJ75703, highly similar to Homo sapiens nitric oxide synthase interacting protein (NOSIP), mRNA OS=Homo sapiens PE=2 SV=1	33 kDa			1	1			0.14	0.22			0.272	0.372			3	4
GSH0_HUMAN	Glutamate--cysteine ligase regulatory subunit OS=Homo sapiens GN=GCLM PE=1 SV=1	31 kDa			1	1			0.073	0.23			0.188	0.537			2	5
sp|Q99615|DNJC7_HUMAN	DnaJ homolog subfamily C member 7 OS=Homo sapiens GN=DNAJC7 PE=1 SV=2	56 kDa			1	1			0.067	0.063			0.21	0.149			4	3
Q4LE36_HUMAN (+2)	ACLY variant protein (Fragment) OS=Homo sapiens GN=ACLY variant protein PE=2 SV=1	125 kDa			1	1			0.029	0.015			0.09	0.0427			4	2
B2R9X3_HUMAN (+2)	cDNA, FLJ94599, highly similar to Homo sapiens GDP-mannose 4,6-dehydratase (GMDS), mRNA OS=Homo sapiens PE=2 SV=1	42 kDa			1	1			0.091	0.059			0.292	0.205			4	3
A8K0D2_HUMAN (+1)	cDNA FLJ77740, highly similar to Homo sapiens 7-dehydrocholesterol reductase, mRNA OS=Homo sapiens PE=2 SV=1	54 kDa	1	1			0.051	0.055			0.212	0.297			3	3
sp|Q9HC38|GLOD4_HUMAN	Glyoxalase domain-containing protein 4 OS=Homo sapiens GN=GLOD4 PE=1 SV=1	35 kDa			0.78	1			0.026	0.15			0.0786	0.463			1	5
B1AN48_HUMAN (+2)	Small proline-rich protein 3 (Fragment) OS=Homo sapiens GN=SPRR3 PE=2 SV=1	17 kDa	1	0.37			0.15	0.05			0.791	0.305			3	1
sp|Q8WU79-2|SMAP2_HUMAN (+2)	Isoform 2 of Stromal membrane-associated protein 2 OS=Homo sapiens GN=SMAP2	43 kDa	0.19	1			0.03	0.15			0.0836	0.524			1	4
LEG7_HUMAN	Galectin-7 OS=Homo sapiens GN=LGALS7 PE=1 SV=2	15 kDa	1				0.31				1.38				4
H9E7D1_HUMAN	Cytochrome c oxidase subunit 2 OS=Homo sapiens GN=COX2 PE=3 SV=1	26 kDa	1	0.99		1	0.26	0.044		0.15	0.307	0.202		0.357	2	1		3
A4D1U3_HUMAN (+5)	Single-stranded DNA-binding protein OS=Homo sapiens GN=SSBP1 PE=2 SV=1	17 kDa	1	0.95		0.99	0.21	0.054		0.11	0.784	0.303		0.346	3	1		2
Q53XM7_HUMAN (+1)	VAMP (Vesicle-associated membrane protein)-associated protein B and C OS=Homo sapiens GN=VAPB PE=2 SV=1	27 kDa		0.87	0.99	1		0.049	0.062	0.11		0.189	0.214	0.332		1	2	3
B2R8A2_HUMAN (+1)	cDNA, FLJ93804, highly similar to Homo sapiens gp25L2 protein (HSGP25L2G), mRNA OS=Homo sapiens PE=2 SV=1	25 kDa	0.7		1	1	0.051		0.12	0.098	0.147		0.374	0.228	1		3	2
Q53F48_HUMAN (+2)	Heterogeneous nuclear ribonucleoprotein H3 isoform a variant (Fragment) OS=Homo sapiens PE=2 SV=1	37 kDa	0.34	1		0.82	0.049	0.15		0.064	0.207	0.829		0.151	1	4		1
CKAP4_HUMAN (+2)	Cytoskeleton-associated protein 4 OS=Homo sapiens GN=CKAP4 PE=1 SV=2	66 kDa	0.06		1	1	0.03		0.035	0.047	0.0549		0.0841	0.126	1		2	3
B4DSQ5_HUMAN	cDNA FLJ53608, highly similar to Protein transport protein Sec23A OS=Homo sapiens PE=2 SV=1	83 kDa			1	1			0.034	0.05			0.0664	0.0989			2	3
A4D1U5_HUMAN (+3)	Multiple substrate lipid kinase, isoform CRA_a OS=Homo sapiens GN=FLJ10842 PE=2 SV=1	47 kDa			0.98	1			0.021	0.1			0.0577	0.249			1	4
Q05DH1_HUMAN (+1)	Proteasome subunit alpha type (Fragment) OS=Homo sapiens GN=PSMA7 PE=2 SV=1	27 kDa			1	1			0.13	0.14			0.348	0.339			3	3
LYPA2_HUMAN	Acyl-protein thioesterase 2 OS=Homo sapiens GN=LYPLA2 PE=1 SV=1	25 kDa			1	1			0.15	0.15			0.38	0.37			3	3
B3KNT8_HUMAN (+14)	Nucleosome assembly protein 1-like 1 OS=Homo sapiens GN=NAP1L1 PE=2 SV=1	43 kDa			1	1			0.13	0.13			0.206	0.201			3	3
NTPCR_HUMAN (+2)	Cancer-related nucleoside-triphosphatase OS=Homo sapiens GN=NTPCR PE=1 SV=1	21 kDa			1	1			0.14	0.21			0.29	0.663			2	4
HPRT_HUMAN (+1)	Hypoxanthine-guanine phosphoribosyltransferase OS=Homo sapiens GN=HPRT1 PE=1 SV=2	25 kDa			0.99	1			0.11	0.16			0.24	0.374			2	3
A8K6A2_HUMAN (+4)	cDNA FLJ77317, highly similar to Homo sapiens retinoblastoma binding protein 7 (RBBP7), mRNA OS=Homo sapiens PE=2 SV=1	48 kDa			1	0.99			0.099	0.061			0.182	0.177			3	3
A8K2M0_HUMAN (+2)	Proteasome (Prosome, macropain) 26S subunit, ATPase, 4, isoform CRA_b OS=Homo sapiens GN=PSMC4 PE=2 SV=1	47 kDa			0.99	1			0.065	0.11			0.185	0.321			2	4
CO3_HUMAN	Complement C3 OS=Homo sapiens GN=C3 PE=1 SV=2	187 kDa	1	0.99			0.017	0.014			0.0586	0.0821			3	3
PDD2L_HUMAN	Programmed cell death protein 2-like OS=Homo sapiens GN=PDCD2L PE=1 SV=1	39 kDa			0.98	1			0.05	0.19			0.0691	0.398			1	5
METK2_HUMAN (+1)	S-adenosylmethionine synthase isoform type-2 OS=Homo sapiens GN=MAT2A PE=1 SV=1	44 kDa			0.98	1			0.041	0.17			0.0685	0.394			1	5
E1NZA1_HUMAN (+1)	Peroxisome proliferator activated receptor interacting complex protein OS=Homo sapiens GN=PRIC295 PE=2 SV=1	293 kDa		0.98	1			0.0049	0.019			0.0172	0.0469			1	5
sp|Q99816|TS101_HUMAN (+1)	Tumor susceptibility gene 101 protein OS=Homo sapiens GN=TSG101 PE=1 SV=2	44 kDa			0.96	1			0.044	0.17			0.0666	0.381			1	5
A7E2Y5_HUMAN (+1)	DnaJ (Hsp40) homolog, subfamily C, member 13 OS=Homo sapiens GN=DNAJC13 PE=2 SV=1	254 kDa	0.95	1			0.014	0.021			0.0284	0.0806			2	4
E9PH29_HUMAN (+2)	Thioredoxin-dependent peroxide reductase, mitochondrial OS=Homo sapiens GN=PRDX3 PE=2 SV=1	26 kDa			1	0.94			0.11	0.076			0.514	0.22			3	2
PEF1_HUMAN	Peflin OS=Homo sapiens GN=PEF1 PE=1 SV=1	30 kDa			0.89	1			0.06	0.12			0.19	0.412			2	4
A8K9C1_HUMAN (+6)	cDNA FLJ78714, highly similar to Homo sapiens corneodesmosin, mRNA OS=Homo sapiens PE=2 SV=1	51 kDa	0.77			0.99	0.068			0.051	0.226			0.164	3			3
A8K492_HUMAN (+1)	cDNA FLJ76789, highly similar to Homo sapiens methionine-tRNA synthetase (MARS), mRNA OS=Homo sapiens PE=2 SV=1	101 kDa		0.2	1	0.53		0.0078	0.04	0.0078		0.0499	0.112	0.026		1	4	1
sp|Q12904-2|AIMP1_HUMAN (+2)	Isoform 2 of Aminoacyl tRNA synthase complex-interacting multifunctional protein 1 OS=Homo sapiens GN=AIMP1	37 kDa			0.67	1			0.089	0.16			0.194	0.423			2	4
H9A532_HUMAN	BCL6 corepressor-cyclin B3 fusion protein OS=Homo sapiens PE=2 SV=1	338 kDa	0.52	1			0.0086	0.022			0.0106	0.0758			1	5
CD2AP_HUMAN	CD2-associated protein OS=Homo sapiens GN=CD2AP PE=1 SV=1	71 kDa	0.39	1			0.028	0.11			0.0506	0.389			1	5
ZC11A_HUMAN	Zinc finger CCCH domain-containing protein 11A OS=Homo sapiens GN=ZC3H11A PE=1 SV=3	89 kDa	0.35	1			0.014	0.065			0.0405	0.305			1	5
sp|Q92973-2|TNPO1_HUMAN (+1)	Isoform 2 of Transportin-1 OS=Homo sapiens GN=TNPO1	101 kDa		0.34	1			0.009	0.067			0.0499	0.142			1	5
B7ZM99_HUMAN (+2)	MTHFD1L protein OS=Homo sapiens GN=MTHFD1L PE=2 SV=1	106 kDa			1	0.14			0.072	0.023			0.184	0.0674			4	1
B4DNH1_HUMAN (+5)	Profilin OS=Homo sapiens PE=2 SV=1	21 kDa				1				0.28				0.888				4
PYR1_HUMAN (+2)	CAD protein OS=Homo sapiens GN=CAD PE=1 SV=3	243 kDa			1				0.033				0.0707				6
sp|Q9UHB9|SRP68_HUMAN	Signal recognition particle subunit SRP68 OS=Homo sapiens GN=SRP68 PE=1 SV=2	71 kDa	0.15		1	0.98	0.033		0.049	0.014	0.0511		0.12	0.0372	1		3	1
E5RI99_HUMAN (+1)	60S ribosomal protein L30 (Fragment) OS=Homo sapiens GN=RPL30 PE=2 SV=1	13 kDa	0.41	0.67		1	0.11	0.11		0.32	0.298	0.417		0.842	1	1		3
E7DVW5_HUMAN (+1)	Fatty acid binding protein 5 (Psoriasis-associated) OS=Homo sapiens GN=FABP5 PE=2 SV=1	15 kDa	1			1	0.15			0.25	0.547			0.666	2			3
B2R923_HUMAN (+2)	cDNA, FLJ94174 OS=Homo sapiens PE=2 SV=1	37 kDa			1	1			0.055	0.093			0.153	0.233			2	3
1433T_HUMAN	14-3-3 protein theta OS=Homo sapiens GN=YWHAQ PE=1 SV=1	28 kDa			1	1			0.15	0.2			0.472	0.611			2	3
B3KUN1_HUMAN (+6)	Serine/threonine-protein phosphatase OS=Homo sapiens GN=PPP2CA PE=2 SV=1	36 kDa			1	1			0.052	0.084			0.161	0.246			2	3
PSMD8_HUMAN (+2)	26S proteasome non-ATPase regulatory subunit 8 OS=Homo sapiens GN=PSMD8 PE=1 SV=2	40 kDa			1	1			0.07	0.089			0.201	0.311			2	3
Q6FGM0_HUMAN (+3)	SH3 domain GRB2-like 1 OS=Homo sapiens GN=SH3GL1 PE=2 SV=1	41 kDa			1	1			0.073	0.054			0.213	0.133			3	2
Q5T626_HUMAN (+3)	Nuclear autoantigenic sperm protein (Histone-binding) OS=Homo sapiens GN=NASP PE=2 SV=1	49 kDa			1	0.99			0.056	0.042			0.179	0.112			3	2
CATA_HUMAN	Catalase OS=Homo sapiens GN=CAT PE=1 SV=3	60 kDa	0.99			1	0.051			0.063	0.125			0.14	2			3
Q53FN7_HUMAN (+3)	BZW1 protein variant (Fragment) OS=Homo sapiens PE=2 SV=1	49 kDa	0.46		1	0.53	0.019		0.057	0.017	0.0747		0.179	0.0544	1		3	1
LCN1_HUMAN	Lipocalin-1 OS=Homo sapiens GN=LCN1 PE=1 SV=1	19 kDa	0.99	1			0.062	0.21			0.193	1.4			1	4
C9JYQ9_HUMAN (+2)	60S ribosomal protein L22-like 1 OS=Homo sapiens GN=RPL22L1 PE=2 SV=1	14 kDa	0.98	1			0.16	0.26			0.581	1.37			2	3
GSTM3_HUMAN (+2)	Glutathione S-transferase Mu 3 OS=Homo sapiens GN=GSTM3 PE=1 SV=3	27 kDa			0.98	1			0.04	0.21			0.104	0.486			1	4
Q68E00_HUMAN (+1)	Putative uncharacterized protein DKFZp686G2045 (Fragment) OS=Homo sapiens GN=DKFZp686G2045 PE=4 SV=2	33 kDa			0.98	1			0.059	0.074			0.134	0.204			2	3
E7ESV4_HUMAN (+8)	Ras-related protein Rap-1b (Fragment) OS=Homo sapiens GN=RAP1B PE=2 SV=1	18 kDa		0.66	1	0.29		0.06	0.16	0.043		0.247	0.462	0.128		1	3	1
A8K8D9_HUMAN (+6)	Glucose-6-phosphate 1-dehydrogenase OS=Homo sapiens PE=2 SV=1	59 kDa			0.92	0.99			0.033	0.047			0.0939	0.141			2	3
A0MNP2_HUMAN (+3)	CDW11/WDR57 OS=Homo sapiens GN=WDR57 PE=2 SV=1	39 kDa	0.9	1			0.11	0.14			0.193	0.423			2	3
PSB1_HUMAN (+1)	Proteasome subunit beta type-1 OS=Homo sapiens GN=PSMB1 PE=1 SV=2	26 kDa			1	0.88			0.12	0.079			0.353	0.215			3	2
B5MCQ5_HUMAN (+4)	Protein disulfide-isomerase A6 OS=Homo sapiens GN=PDIA6 PE=2 SV=1	53 kDa			0.74	1			0.02	0.11			0.0509	0.217			1	4
RL10A_HUMAN	60S ribosomal protein L10a OS=Homo sapiens GN=RPL10A PE=1 SV=2	25 kDa			0.69	1			0.065	0.13			0.236	0.368			2	3
sp|Q8IXB1-2|DJC10_HUMAN (+3)	Isoform 2 of DnaJ homolog subfamily C member 10 OS=Homo sapiens GN=DNAJC10	86 kDa	0.07		0.99	0.53	0.025		0.043	0.012	0.0525		0.123	0.0382	1		3	1
B2RCM2_HUMAN (+5)	cDNA, FLJ96156, highly similar to Homo sapiens leucyl-tRNA synthetase (LARS), mRNA OS=Homo sapiens PE=2 SV=1	134 kDa	0.28		0.99	0.25	0.012		0.027	0.0085	0.0268		0.0615	0.0195	1		3	1
ECHB_HUMAN (+1)	Trifunctional enzyme subunit beta, mitochondrial OS=Homo sapiens GN=HADHB PE=1 SV=3	51 kDa			0.46	1			0.024	0.073			0.0556	0.174			1	3
sp|P15170-2|ERF3A_HUMAN (+1)	Isoform 2 of Eukaryotic peptide chain release factor GTP-binding subunit ERF3A OS=Homo sapiens GN=GSPT1	69 kDa			1	0.3			0.068	0.014			0.124	0.0384			3	1
K2C3_HUMAN	Keratin, type II cytoskeletal 3 OS=Homo sapiens GN=KRT3 PE=1 SV=3	64 kDa	1		0.24		0.23		0.1		2.03		0.53		3		1
A8K690_HUMAN (+4)	cDNA FLJ76863, highly similar to Homo sapiens stress-induced-phosphoprotein 1 (Hsp70/Hsp90-organizing protein) (STIP1), mRNA OS=Homo sapiens PE=2 SV=1	63 kDa	0.15		1	0.07	0.013		0.053	0.024	0.0578		0.137	0.0421	1		3	1
Q60FE2_HUMAN (+1)	MYH9 variant protein OS=Homo sapiens GN=MYH9 PE=2 SV=1	227 kDa			1	0.07			0.021	0.012			0.0361	0.0115			3	1
Q53HE2_HUMAN (+3)	Triosephosphate isomerase (Fragment) OS=Homo sapiens PE=2 SV=1	27 kDa			1	0.07			0.14	0.056			0.417	0.117			3	1
LMAN1_HUMAN (+1)	Protein ERGIC-53 OS=Homo sapiens GN=LMAN1 PE=1 SV=2	58 kDa			1	0.06			0.045	0.016			0.15	0.0459			3	1
B2R8R5_HUMAN (+1)	cDNA, FLJ94025, highly similar to Homo sapiens tripartite motif-containing 28 (TRIM28), mRNA OS=Homo sapiens PE=2 SV=1	89 kDa			1				0.062				0.129				4
Q59EH3_HUMAN (+1)	Acid phosphatase 1 isoform c variant (Fragment) OS=Homo sapiens PE=2 SV=1	19 kDa				1				0.32				1.04				5
B3KXX5_HUMAN (+3)	Structural maintenance of chromosomes protein OS=Homo sapiens PE=2 SV=1	144 kDa			1				0.038				0.0974				5
XDH_HUMAN	Xanthine dehydrogenase/oxidase OS=Homo sapiens GN=XDH PE=1 SV=4	146 kDa	1				0.026				0.102				4
B4DPM7_HUMAN (+8)	cDNA FLJ55739, highly similar to 26S proteasome non-ATPase regulatory subunit 3 OS=Homo sapiens PE=2 SV=1	58 kDa			1	0.98			0.06	0.018			0.15	0.0462			3	1
A0MNN5_HUMAN (+4)	CDW4/GRWD1 OS=Homo sapiens GN=GRWD1 PE=2 SV=1	49 kDa			1	0.98			0.09	0.02			0.176	0.0535			3	1
Q5VU21_HUMAN (+7)	PAI-1 mRNA-binding protein variant OS=Homo sapiens PE=2 SV=1	42 kDa			1	0.98			0.089	0.036			0.177	0.0539			3	1
PCNA_HUMAN (+2)	Proliferating cell nuclear antigen OS=Homo sapiens GN=PCNA PE=1 SV=1	29 kDa			0.96	1			0.057	0.16			0.0953	0.312			1	3
A4D0V4_HUMAN (+3)	Capping protein (Actin filament) muscle Z-line, alpha 2 OS=Homo sapiens GN=CAPZA2 PE=2 SV=1	33 kDa			0.68	1			0.063	0.21			0.0829	0.493			1	3
sp|P60866-2|RS20_HUMAN (+1)	Isoform 2 of 40S ribosomal protein S20 OS=Homo sapiens GN=RPS20	16 kDa		0.65		1		0.049		0.21		0.327		0.626		1		3
B3KY60_HUMAN (+2)	cDNA FLJ16777 fis, clone BRHIP2029567, highly similar to Cell division cycle 5-like protein OS=Homo sapiens PE=2 SV=1	92 kDa	0.56	1			0.011	0.035			0.0391	0.17			1	3
B0YIW5_HUMAN (+3)	Archain 1, isoform CRA_b OS=Homo sapiens GN=ARCN1 PE=2 SV=1	57 kDa			1	0.5			0.057	0.022			0.15	0.0462			3	1
H3BPZ1_HUMAN (+2)	Very-long-chain (3R)-3-hydroxyacyl-[acyl-carrier protein] dehydratase 3 OS=Homo sapiens GN=PTPLAD1 PE=2 SV=1	40 kDa		1	0.45			0.098	0.024			0.414	0.0679			3	1
STRAP_HUMAN (+1)	Serine-threonine kinase receptor-associated protein OS=Homo sapiens GN=STRAP PE=1 SV=1	38 kDa		0.4		1		0.047		0.17		0.18		0.315		1		3
B7Z7M6_HUMAN (+2)	Kinesin-like protein KIF2C OS=Homo sapiens GN=KIF2C PE=2 SV=1	69 kDa			1	0.26			0.049	0.02			0.124	0.0383			3	1
H0YNE3_HUMAN (+3)	Proteasome activator complex subunit 1 OS=Homo sapiens GN=PSME1 PE=2 SV=1	27 kDa			0.23	1			0.034	0.14			0.102	0.337			1	3
RL35A_HUMAN	60S ribosomal protein L35a OS=Homo sapiens GN=RPL35A PE=1 SV=2	13 kDa			0.23	1			0.064	0.24			0.225	0.852			1	3
A8MU58_HUMAN (+3)	Aminoacyl tRNA synthase complex-interacting multifunctional protein 2 OS=Homo sapiens GN=AIMP2 PE=2 SV=2	27 kDa			0.12	1			0.033	0.16			0.103	0.339			1	3
CO1A1_HUMAN	Collagen alpha-1(I) chain OS=Homo sapiens GN=COL1A1 PE=1 SV=5	139 kDa		0.99		0.11		0.022		0.0068		0.111		0.0189		3		1
Q5HY54_HUMAN (+4)	Filamin-A OS=Homo sapiens GN=FLNA PE=2 SV=1	277 kDa			1	0.1			0.014	0.0027			0.0295	0.00945			3	1
FBX50_HUMAN	F-box only protein 50 OS=Homo sapiens GN=NCCRP1 PE=1 SV=1	31 kDa	1			0.06	0.16			0.036	0.395			0.0864	3			1
RAGP1_HUMAN	Ran GTPase-activating protein 1 OS=Homo sapiens GN=RANGAP1 PE=1 SV=1	64 kDa			1				0.077				0.184				4
PSMD2_HUMAN (+2)	26S proteasome non-ATPase regulatory subunit 2 OS=Homo sapiens GN=PSMD2 PE=1 SV=3	100 kDa			1				0.056				0.114				4
LRC40_HUMAN	Leucine-rich repeat-containing protein 40 OS=Homo sapiens GN=LRRC40 PE=1 SV=1	68 kDa			1				0.056				0.17				4
Q4G104_HUMAN (+2)	FBXO21 protein OS=Homo sapiens GN=FBXO21 PE=2 SV=1	63 kDa			1				0.076				0.137				3
F6RFD5_HUMAN (+1)	Destrin OS=Homo sapiens GN=DSTN PE=2 SV=1	15 kDa				1				0.25				0.973				3
sp|Q9HD42|CHM1A_HUMAN	Charged multivesicular body protein 1a OS=Homo sapiens GN=CHMP1A PE=1 SV=1	22 kDa				1				0.13				0.433				3
J3KPW7_HUMAN (+3)	Histone deacetylase 2 OS=Homo sapiens GN=HDAC2 PE=2 SV=1	66 kDa			1				0.066				0.167				3
sp|Q7L576|CYFP1_HUMAN	Cytoplasmic FMR1-interacting protein 1 OS=Homo sapiens GN=CYFIP1 PE=1 SV=1	145 kDa			1				0.025				0.0569				3
E7ES43_HUMAN (+4)	Heat shock 70 kDa protein 4L OS=Homo sapiens GN=HSPA4L PE=2 SV=2	98 kDa			1				0.053				0.124				3
B4DJ30_HUMAN (+7)	cDNA FLJ61290, highly similar to Neutral alpha-glucosidase AB OS=Homo sapiens PE=2 SV=1	113 kDa			1				0.037				0.0891				3
F8WCF6_HUMAN (+2)	Actin-related protein 2/3 complex subunit 4 OS=Homo sapiens GN=ARPC4 PE=2 SV=1	21 kDa				1				0.15				0.447				3
